# Supplementary material for: Nanoscale profiling of evolving intermolecular interactions in ageing FUS condensates
Source: Commun Chem. 2025 Sep 29;8:284. doi: 10.1038/s42004-025-01659-z (PMC12479745; doi:10.1038/s42004-025-01659-z)
Supplement: Supplementary file 4 — Supplementary Data [file 42004_2025_1659_MOESM4_ESM.xlsx]

## Sheet: AFM
Young's modulus values (FD curves)					Nanomechanical map - histograms
2h (Pa)	4h (Pa)	8h (Pa)	24h (Pa)		2h		2h		2h		2h			4h		4h		4h					8h		8h		8h		8h			24h		24h		24h		24h
8000	11000	37000	3900000		Relative abundance (a.u.)	log(Young's Modulus (Pa))	Relative abundance (a.u.)	log(Young's Modulus (Pa))	Relative abundance (a.u.)	log(Young's Modulus (Pa))	Relative abundance (a.u.)	log(Young's Modulus (Pa))		Relative abundance (a.u.)	log(Young's Modulus (Pa))	Relative abundance (a.u.)	log(Young's Modulus (Pa))	Relative abundance (a.u.)	log(Young's Modulus (Pa))	Relative abundance (a.u.)	log(Young's Modulus (Pa))		Relative abundance (a.u.)	log(Young's Modulus (Pa))	Relative abundance (a.u.)	log(Young's Modulus (Pa))	Relative abundance (a.u.)	log(Young's Modulus (Pa))	Relative abundance (a.u.)	log(Young's Modulus (Pa))		Relative abundance (a.u.)	log(Young's Modulus (Pa))	Relative abundance (a.u.)	log(Young's Modulus (Pa))	Relative abundance (a.u.)	log(Young's Modulus (Pa))	Relative abundance (a.u.)	log(Young's Modulus (Pa))
10000	8000	14000	17000		0.000123594	3.22077	0.000206548	3.68526	0.000134481	2.71587	4.77487e-05	2.64227		0.00112	3.01202	0.000216029	2.37932	0.00126	2.39859	0.000153092	4.43077		0.00156	2.4588	0.000666667	4.25113	0.000341997	3.44485	0.00040032	2.77593		2.39859	0.000471254	2.56759	0.000394166	0.54956	0.000262881	3.0523	0.000205128
8000	14000	15000	119000		0	3.22887	0.000103274	3.69478	0	2.72617	0	2.65413		0	3.02413	0	2.39216	0	2.41048	0	4.43928		0	2.47151	0	4.26012	0.000341997	3.45338	0	2.78788		2.41048	0	2.57845	0	0.56474	0	3.06342	0
11000	17000	17000	298000		0	3.23696	0	3.7043	0	2.73647	0	2.66598		0	3.03625	0	2.405	0	2.42236	0	4.44779		0.000518403	2.48422	0	4.2691	0.000683995	3.46191	0	2.79982		2.42236	0	2.58931	0	0.57991	0	3.07454	0.000205128
10000	34000	28000	48000		0	3.24506	0	3.71382	0	2.74677	4.77487e-05	2.67784		0	3.04837	0	2.41783	0	2.43425	0	4.4563		0	2.49693	0	4.27808	0.000341997	3.47044	0.00040032	2.81176		2.43425	0	2.60018	0	0.59509	0	3.08566	0.000205128
5000	19000	25000	22000		6.17971e-05	3.25316	0	3.72334	0.000134481	2.75706	0	2.6897		0	3.06049	0.000216029	2.43067	0	2.44613	0	4.46481		0.000518403	2.50965	0	4.28707	0.00103	3.47897	0.00080064	2.82371		2.44613	0	2.61104	0	0.61027	0	3.09678	0
3000	15000	26000	500000		6.17971e-05	3.26126	0	3.73286	0	2.76736	0	2.70156		0	3.07261	0	2.44351	0	2.45801	0	4.47332		0.000518403	2.52236	0	4.29605	0.000341997	3.4875	0.00080064	2.83565		2.45801	0	2.6219	0	0.62545	0	3.10789	0.000205128
9000	10000	22000	100000		0	3.26936	0	3.74237	0.000134481	2.77766	0	2.71341		0	3.08473	0	2.45634	0	2.4699	0	4.48183		0	2.53507	0	4.30503	0.00103	3.49603	0.00080064	2.84759		2.4699	0	2.63276	0	0.64063	0	3.11901	0.000205128
18000	14000	14000	70000		6.17971e-05	3.27745	0.000103274	3.75189	0	2.78796	0	2.72527		0	3.09685	0	2.46918	0	2.48178	0	4.49034		0.000518403	2.54779	0	4.31402	0.00103	3.50456	0.002	2.85954		2.48178	0	2.64362	0	0.65581	0	3.13013	0
10000	29000	17000	8400000		0	3.28555	0.000103274	3.76141	0	2.79826	0	2.73713		0	3.10897	0	2.48202	0	2.49367	0	4.49885		0.000518403	2.5605	0	4.323	0.00103	3.51309	0.002	2.87148		2.49367	0	2.65448	0	0.67099	0	3.14125	0
19000	17000	16000	40000		6.17971e-05	3.29365	0	3.77093	0	2.80856	0	2.74899		0	3.12109	0	2.49485	0	2.50555	0	4.50736		0	2.57321	0	4.33199	0.000683995	3.52162	0.0024	2.88342		2.50555	0	2.66535	0	0.68617	0	3.15237	0.000205128
11000	18000	13000	60000		0	3.30175	0.000103274	3.78045	0	2.81885	0	2.76084		0	3.13321	0	2.50769	0	2.51743	0	4.51587		0.00207	2.58592	0	4.34097	0.00103	3.53015	0.0052	2.89537		2.51743	0	2.67621	0	0.70135	0	3.16349	0
5000	24000	21000	1160000		0	3.30985	0.000206548	3.78997	0.000134481	2.82915	0	2.7727		0	3.14533	0	2.52053	0	2.52932	0	4.52438		0	2.59864	0	4.34995	0.00103	3.53868	0.0016	2.90731		2.52932	0	2.68707	0	0.71652	0	3.1746	0.000410256
3000	29000	11000	31000		0	3.31794	0.000206548	3.79948	0	2.83945	0	2.78456		0	3.15745	0	2.53336	0	2.5412	0.000153092	4.53289		0.00104	2.61135	0	4.35894	0.00205	3.54721	0.0056	2.91926		2.5412	0	2.69793	0	0.7317	0	3.18572	0.000205128
2000	26000	17000	61000		6.17971e-05	3.32604	0.000413095	3.809	0.000134481	2.84975	0	2.79642		0	3.16957	0	2.5462	0	2.55309	0.000153092	4.5414		0	2.62406	0	4.36792	0.00274	3.55574	0.0032	2.9312		2.55309	0	2.70879	0	0.74688	0	3.19684	0
9000	22000	11000	1200000		0.000123594	3.33414	0.000103274	3.81852	0	2.86005	0	2.80827		0	3.18169	0	2.55903	0	2.56497	0	4.54991		0	2.63677	0	4.3769	0.00205	3.56426	0.0036	2.94314		2.56497	0	2.71965	0	0.76206	0	3.20796	0.000205128
13000	23000	23000	120000		6.17971e-05	3.34224	0.000516369	3.82804	0	2.87035	0	2.82013		0	3.19381	0	2.57187	0	2.57685	0.000153092	4.55842		0.00156	2.64949	0	4.38589	0.00274	3.57279	0.004	2.95509		2.57685	0	2.73052	0	0.77724	0	3.21908	0.000205128
10000	13000	16000	350000		6.17971e-05	3.35033	0.000413095	3.83756	0.000268962	2.88064	4.77487e-05	2.83199		0	3.20593	0	2.58471	0	2.58874	0	4.56693		0.00104	2.6622	0	4.39487	0.00376	3.58132	0.00641	2.96703		2.58874	0	2.74138	0	0.79242	0	3.23019	0
10000	10000	12000	8700000		6.17971e-05	3.35843	0.000722916	3.84707	0	2.89094	0	2.84385		0	3.21805	0	2.59754	0	2.60062	0	4.57544		0.00104	2.67491	0	4.40385	0.00684	3.58985	0.0032	2.97897		2.60062	0	2.75224	0	0.8076	0	3.24131	0.000410256
9000	30000	21000	26000		0.000123594	3.36653	0.000206548	3.85659	0	2.90124	0	2.85571		0	3.23017	0	2.61038	0	2.6125	0	4.58395		0.00104	2.68763	0	4.41284	0.00342	3.59838	0.0056	2.99092		2.6125	0	2.7631	0	0.82278	0	3.25243	0.000205128
11000	22000	31000	91000		0.000185391	3.37463	0.000103274	3.86611	0	2.91154	0	2.86756		0	3.24229	0.000216029	2.62322	0	2.62439	0	4.59246		0.00156	2.70034	0	4.42182	0.0041	3.60691	0.0052	3.00286		2.62439	0	2.77396	0	0.83795	0	3.26355	0
10000	18000	34000	136000		0.000123594	3.38273	0.000103274	3.87563	0.000537924	2.92184	9.54973e-05	2.87942		0	3.25441	0	2.63605	0	2.63627	0	4.60096		0.00259	2.71305	0	4.4308	0.00547	3.61544	0.00641	3.0148		2.63627	0	2.78482	0	0.85313	0	3.27467	0
5000	18000	46000	180000		0.000123594	3.39082	0.000206548	3.88515	0.000134481	2.93214	4.77487e-05	2.89128		0	3.26653	0	2.64889	0	2.64816	0	4.60947		0.00467	2.72576	0	4.43979	0.00547	3.62397	0.0052	3.02675		2.64816	0	2.79569	0	0.86831	0	3.28578	0.000410256
4000	15000	24000	1200000		0.000247188	3.39892	0.000309821	3.89467	0.000268962	2.94243	0	2.90314		0	3.27865	0.000216029	2.66173	0	2.66004	0	4.61798		0.00156	2.73848	0	4.44877	0.00581	3.6325	0.0044	3.03869		2.66004	0	2.80655	0	0.88349	0	3.2969	0
10000	28000	29000	300000		0.000308985	3.40702	0.000516369	3.90418	0.000672404	2.95273	0	2.91499		0	3.29077	0	2.67456	0	2.67192	0	4.62649		0.00415	2.75119	0	4.45775	0.00376	3.64103	0.00681	3.05063		2.67192	0	2.81741	0	0.89867	0	3.30802	0.000410256
19000	32000	29000	1200000		0.000308985	3.41512	0.000413095	3.9137	0.000806885	2.96303	0	2.92685		0	3.30289	0	2.6874	0	2.68381	0	4.635		0.00467	2.7639	0	4.46674	0.00684	3.64956	0.0056	3.06258		2.68381	0	2.82827	0	0.91385	0	3.31914	0.000410256
9000	21000	34000	1500000		0.000247188	3.42322	0.000413095	3.92322	0.000403443	2.97333	0	2.93871		0	3.31501	0	2.70024	0	2.69569	0.000153092	4.64351		0.00311	2.77662	0	4.47572	0.00718	3.65809	0.0052	3.07452		2.69569	0	2.83913	0	0.92903	0	3.33026	0.000205128
22000	43000	12000			0.000308985	3.43131	0.000619643	3.93274	0.000403443	2.98363	0	2.95057		0	3.32713	0	2.71307	0	2.70758	0	4.65202		0.00518	2.78933	0	4.4847	0.00684	3.66662	0.01001	3.08646		2.70758	0	2.84999	0	0.94421	0	3.34137	0.000205128
12000	30000	11000			0.000370782	3.43941	0.000206548	3.94226	0.00108	2.99393	4.77487e-05	2.96242		0	3.33925	0	2.72591	0	2.71946	0	4.66053		0.00311	2.80204	0	4.49369	0.00718	3.67515	0.00641	3.09841		2.71946	0	2.86086	0	0.95938	0	3.35249	0.000410256
6000	27000	11000			0.000370782	3.44751	0.000206548	3.95178	0.000806885	3.00423	0	2.97428		0	3.35137	0.000216029	2.73874	0	2.73134	0	4.66904		0.00363	2.81475	0	4.50267	0.00821	3.68367	0.00921	3.11035		2.73134	0.000471254	2.87172	0	0.97456	0	3.36361	0
3000	44000	37000			0.000432579	3.45561	0.000206548	3.96129	0.00188	3.01452	0	2.98614		0	3.36349	0	2.75158	0	2.74323	0	4.67755		0.00622	2.82747	0	4.51165	0.0065	3.6922	0.00921	3.12229		2.74323	0	2.88258	0	0.98974	0	3.37473	0.000205128
1000	14000	22000			0.000247188	3.4637	0.000516369	3.97081	0.000672404	3.02482	0	2.998		0	3.37561	0.000216029	2.76442	0	2.75511	0	4.68606		0.0057	2.84018	0	4.52064	0.00958	3.70073	0.01001	3.13424		2.75511	0	2.89344	0	1.00492	0	3.38585	0.000820513
8000	19000	36000			0.000247188	3.4718	0.000722916	3.98033	0.00121	3.03512	4.77487e-05	3.00986		0	3.38773	0	2.77725	0	2.767	0	4.69457		0.00467	2.85289	0	4.52962	0.00616	3.70926	0.01041	3.14618		2.767	0	2.9043	0	1.0201	0	3.39697	0
14000	11000	29000			0.000370782	3.4799	0.000516369	3.98985	0.00148	3.04542	0	3.02171		0	3.39985	0	2.79009	0	2.77888	0	4.70308		0.00622	2.86561	0.000666667	4.5386	0.00889	3.71779	0.01081	3.15812		2.77888	0	2.91516	0	1.03528	0	3.40808	0.00123
11000	18000	37000			0.000556174	3.488	0.000516369	3.99937	0.00215	3.05572	0	3.03357		0	3.41197	0.000648088	2.80293	0.00126	2.79076	0	4.71159		0.00467	2.87832	0	4.54759	0.00958	3.72632	0.00881	3.17007		2.79076	0	2.92603	0	1.05046	0	3.4192	0
14000	13000	32000			0.000432579	3.4961	0.00082619	4.00888	0.00161	3.06602	0	3.04543		0	3.42409	0	2.81576	0	2.80265	0.000459277	4.7201		0.00311	2.89103	0	4.55657	0.01026	3.73485	0.00721	3.18201		2.80265	0	2.93689	0	1.06564	0	3.43032	0.000410256
6000	28000	39000			0.000556174	3.50419	0.000619643	4.0184	0.00175	3.07631	4.77487e-05	3.05729		0	3.43621	0.000648088	2.8286	0	2.81453	0	4.72861		0.00674	2.90374	0	4.56555	0.00752	3.74338	0.01201	3.19396		2.81453	0	2.94775	0	1.08081	0	3.44144	0.000410256
12000	18000	47000			0.000556174	3.51229	0.000722916	4.02792	0.00175	3.08661	0	3.06914		0	3.44833	0.000216029	2.84144	0	2.82641	0.000153092	4.73712		0.00518	2.91646	0	4.57454	0.0106	3.75191	0.01081	3.2059		2.82641	0	2.95861	0	1.09599	0	3.45256	0.000205128
9000	34000	32000			0.000370782	3.52039	0.00082619	4.03744	0.00134	3.09691	4.77487e-05	3.081		0	3.46045	0.000216029	2.85427	0	2.8383	0.000153092	4.74563		0.00207	2.92917	0	4.58352	0.00821	3.76044	0.01121	3.21784		2.8383	0	2.96947	0	1.11117	0	3.46367	0.000205128
5000	12000	35000			0.000494376	3.52849	0.000103274	4.04696	0.00215	3.10721	9.54973e-05	3.09286		0	3.47256	0.000432059	2.86711	0	2.85018	0	4.75414		0.00674	2.94188	0	4.5925	0.01026	3.76897	0.01201	3.22979		2.85018	0	2.98033	0	1.12635	0	3.47479	0.000410256
4000	7000	11000			0.000556174	3.53659	0.000309821	4.05648	0.00336	3.11751	0	3.10472		0	3.48468	0.000432059	2.87995	0	2.86207	0	4.76265		0.0057	2.95459	0	4.60149	0.00821	3.7775	0.00721	3.24173		2.86207	0	2.9912	0	1.14153	0	3.48591	0.000205128
9000	13000	17000			0.000556174	3.54468	0.000929464	4.06599	0.00229	3.12781	9.54973e-05	3.11657		0	3.4968	0.000648088	2.89278	0	2.87395	0	4.77116		0.00415	2.96731	0	4.61047	0.00923	3.78603	0.01081	3.25367		2.87395	0	3.00206	0	1.15671	0	3.49703	0
16000	15000	13000			0.00105	3.55278	0.00103	4.07551	0.00242	3.1381	0	3.12843		0	3.50892	0.000216029	2.90562	0	2.88583	0	4.77967		0.00467	2.98002	0	4.61945	0.00752	3.79456	0.01121	3.26562		2.88583	0	3.01292	0	1.17189	0	3.50815	0
11000	42000	30000			0.000494376	3.56088	0.00114	4.08503	0.00309	3.1484	0.000190995	3.14029		0	3.52104	0.000216029	2.91846	0	2.89772	0.000306185	4.78818		0.00311	2.99273	0	4.62844	0.00616	3.80308	0.01241	3.27756		2.89772	0	3.02378	0	1.18707	0.000262881	3.51926	0
21000	22000	15000			0.00105	3.56898	0.000619643	4.09455	0.0035	3.1587	0.000190995	3.15215		0	3.53316	0.000216029	2.93129	0	2.9096	0	4.79669		0.00467	3.00545	0	4.63742	0.00752	3.81161	0.00721	3.2895		2.9096	0	3.03464	0	1.20224	0	3.53038	0
12000	14000	29000			0.00105	3.57707	0.00124	4.10407	0.00269	3.169	0	3.16401		0	3.54528	0.000864118	2.94413	0	2.92149	0	4.8052		0.0057	3.01816	0	4.6464	0.00684	3.82014	0.00681	3.30145		2.92149	0	3.0455	0	1.21742	0	3.5415	0.000205128
5000	11000	34000			0.000494376	3.58517	0.00103	4.11359	0.00242	3.1793	0.000143246	3.17586		0	3.5574	0.00108	2.95696	0	2.93337	0.000459277	4.81371		0.00311	3.03087	0.000666667	4.65539	0.00821	3.82867	0.00721	3.31339		2.93337	0	3.05637	0	1.2326	0	3.55262	0
2000	15000	29000			0.00105	3.59327	0.00165	4.1231	0.00377	3.1896	4.77487e-05	3.18772		0	3.56952	0.000432059	2.9698	0	2.94525	0.000459277	4.82222		0.00311	3.04358	0	4.66437	0.01094	3.8372	0.00721	3.32533		2.94525	0	3.06723	0	1.24778	0	3.56374	0
2000	31000	23000			0.00167	3.60137	0.00165	4.13262	0.0039	3.19989	0	3.19958		0	3.58164	0.000648088	2.98264	0	2.95714	0	4.83073		0.00104	3.0563	0	4.67335	0.00855	3.84573	0.004	3.33728		2.95714	0.000471254	3.07809	0	1.26296	0	3.57486	0
9000	20000	24000			0.0013	3.60947	0.00103	4.14214	0.00403	3.21019	0.000238743	3.21144		0	3.59376	0.000864118	2.99547	0.00126	2.96902	0.000459277	4.83924		0.00518	3.06901	0	4.68234	0.00718	3.85426	0.00721	3.34922		2.96902	0	3.08895	0	1.27814	0	3.58597	0
11000	17000	21000			0.000865159	3.61756	0.00165	4.15166	0.00336	3.22049	0.000143246	3.22329		0	3.60588	0.000432059	3.00831	0.00126	2.98091	0.000306185	4.84775		0.00311	3.08172	0	4.69132	0.00684	3.86279	0.0048	3.36116		2.98091	0.000942507	3.09981	0	1.29332	0	3.59709	0
	26000	20000			0.00136	3.62566	0.000516369	4.16118	0.00538	3.23079	0.000286492	3.23515		0	3.618	0.000216029	3.02115	0	2.99279	0.000918555	4.85626		0.00259	3.09444	0	4.7003	0.00821	3.87132	0.006	3.37311		2.99279	0	3.11067	0	1.3085	0	3.60821	0
	38000	42000			0.00142	3.63376	0.00114	4.17069	0.00578	3.24109	0.000429738	3.24701		0	3.63012	0.000864118	3.03398	0	3.00467	0.00061237	4.86477		0.00207	3.10715	0	4.70929	0.00787	3.87985	0.0044	3.38505		3.00467	0.000471254	3.12154	0	1.32368	0	3.61933	0
	22000	78000			0.00154	3.64186	0.00176	4.18021	0.0043	3.25139	0.000238743	3.25887		0	3.64224	0	3.04682	0	3.01656	0.000306185	4.87328		0.00259	3.11986	0.000666667	4.71827	0.00684	3.88838	0.0052	3.39699		3.01656	0	3.1324	0	1.33885	0	3.63045	0
	24000	47000			0.00253	3.64996	0.00207	4.18973	0.00578	3.26169	0.000668481	3.27072		0	3.65436	0.000432059	3.05966	0	3.02844	0.000153092	4.88179		0.00156	3.13257	0	4.72725	0.00821	3.89691	0.0044	3.40894		3.02844	0	3.14326	0	1.35403	0	3.64156	0
	23000	78000			0.00346	3.65805	0.00196	4.19925	0.00471	3.27198	0.000477486	3.28258		0	3.66648	0.000864118	3.07249	0	3.04032	0.000306185	4.8903		0.00207	3.14529	0	4.73624	0.00684	3.90544	0.0032	3.42088		3.04032	0.000942507	3.15412	0	1.36921	0	3.65268	0
	14000	22000			0.0042	3.66615	0.00258	4.20877	0.00524	3.28228	0.000525235	3.29444		0	3.6786	0.000432059	3.08533	0	3.05221	0.000918555	4.89881		0.00156	3.158	0	4.74522	0.00958	3.91397	0.0032	3.43282		3.05221	0	3.16498	0	1.38439	0	3.6638	0
	13000	32000			0.00581	3.67425	0.00299	4.21829	0.00726	3.29258	0.001	3.3063		0	3.69072	0.00108	3.09817	0	3.06409	0.000153092	4.90732		0.00415	3.17071	0	4.7542	0.00787	3.92249	0.0056	3.44477		3.06409	0	3.17584	0	1.39957	0	3.67492	0
	35000	52000			0.01069	3.68235	0.00465	4.2278	0.00753	3.30288	0.00129	3.31815		0	3.70284	0.000648088	3.111	0	3.07598	0.000765462	4.91583		0.00104	3.18342	0	4.76319	0.00855	3.93102	0.0048	3.45671		3.07598	0	3.18671	0	1.41475	0	3.68604	0
	16000	34000			0.01378	3.69044	0.00744	4.23732	0.0078	3.31318	0.000811727	3.33001		0	3.71496	0.000648088	3.12384	0	3.08786	0.000306185	4.92434		0.00207	3.19614	0	4.77217	0.00855	3.93955	0.0032	3.46865		3.08786	0	3.19757	0	1.42993	0	3.69715	0
	19000	17000			0.01953	3.69854	0.00857	4.24684	0.00847	3.32348	0.00129	3.34187		0	3.72708	0.00108	3.13668	0	3.09974	0.00061237	4.93285		0.00104	3.20885	0.000666667	4.78115	0.00445	3.94808	0.002	3.4806		3.09974	0	3.20843	0	1.44511	0	3.70827	0
	15000	16000			0.02385	3.70664	0.01136	4.25636	0.0121	3.33377	0.00143	3.35373		0	3.7392	0.00108	3.14951	0	3.11163	0.000918555	4.94135		0.00104	3.22156	0	4.79014	0.00547	3.95661	0.0044	3.49254		3.11163	0	3.21929	0	1.46028	0	3.71939	0
	18000	11000			0.02966	3.71474	0.01105	4.26588	0.00982	3.34407	0.00158	3.36559		0	3.75132	0.00194	3.16235	0	3.12351	0.000153092	4.94986		0.00207	3.23428	0.002	4.79912	0.00992	3.96514	0.0024	3.50449		3.12351	0	3.23015	0	1.47546	0.000262881	3.73051	0
	24000	29000			0.03325	3.72284	0.01497	4.27539	0.01089	3.35437	0.00172	3.37744		0	3.76344	0.000432059	3.17518	0	3.1354	0.00122	4.95837		0.00156	3.24699	0	4.8081	0.00547	3.97367	0.0028	3.51643		3.1354	0	3.24101	0	1.49064	0	3.74163	0
	32000	15000			0.03906	3.73093	0.01714	4.28491	0.01224	3.36467	0.00172	3.3893		0	3.77556	0.00108	3.18802	0	3.14728	0.000153092	4.96688		0.00156	3.2597	0	4.81709	0.00718	3.9822	0.0024	3.52837		3.14728	0.000471254	3.25188	0	1.50582	0.000262881	3.75274	0
	17000	32000			0.04641	3.73903	0.02076	4.29443	0.01425	3.37497	0.0022	3.40116		0	3.78768	0.00173	3.20086	0	3.15916	0.000459277	4.97539		0.000518403	3.27241	0.00133	4.82607	0.00616	3.99073	0.002	3.54032		3.15916	0	3.26274	0	1.521	0	3.76386	0
	38000	65000			0.06334	3.74713	0.02479	4.30395	0.01466	3.38527	0.00181	3.41302		0	3.7998	0.00173	3.21369	0	3.17105	0.000306185	4.9839		0	3.28513	0.000666667	4.83505	0.00684	3.99926	0.0024	3.55226		3.17105	0	3.2736	0	1.53618	0.000262881	3.77498	0
	31000	130000			0.07416	3.75523	0.02375	4.31347	0.01721	3.39556	0.00263	3.42487		0	3.81192	0.00173	3.22653	0	3.18293	0.000306185	4.99241		0	3.29784	0	4.84404	0.00445	4.00779	0.0016	3.5642		3.18293	0	3.28446	0	1.55136	0	3.7861	0
	25000	60000			0.08472	3.76333	0.02861	4.32299	0.01896	3.40586	0.00267	3.43673		0	3.82404	0.00302	3.23937	0	3.19482	0.000918555	5.00092		0.00207	3.31055	0.000666667	4.85302	0.0041	4.01632	0.0012	3.57615		3.19482	0	3.29532	0	1.56654	0	3.79722	0
	42000	93000			0.08021	3.77142	0.03274	4.3325	0.01856	3.41616	0.00263	3.44859		0	3.83616	0.00238	3.2522	0	3.2067	0.00122	5.00943		0.000518403	3.32327	0	4.862	0.00239	4.02485	0.0012	3.58809		3.2067	0	3.30618	0	1.58171	0	3.80834	0
	19000	16000			0.07002	3.77952	0.03088	4.34202	0.01842	3.42646	0.00325	3.46045		0	3.84828	0.00302	3.26504	0	3.21858	0.000765462	5.01794		0.00156	3.33598	0	4.87099	0.0041	4.03338	0.0028	3.60003		3.21858	0	3.31705	0	1.59689	0.000262881	3.81945	0
	19000	97000			0.04925	3.78762	0.03346	4.35154	0.01963	3.43676	0.00315	3.4723		0.00112	3.8604	0.00281	3.27788	0.00126	3.23047	0.00138	5.02645		0.000518403	3.34869	0.00267	4.87997	0.00445	4.0419	0.0016	3.61198		3.23047	0	3.32791	0	1.61207	0	3.83057	0
	9000	42000			0.03121	3.79572	0.03594	4.36106	0.02017	3.44706	0.0043	3.48416		0	3.87252	0.00389	3.29071	0	3.24235	0.00184	5.03496		0	3.3614	0.000666667	4.88895	0.00376	4.05043	0.00080064	3.62392		3.24235	0	3.33877	0	1.62725	0	3.84169	0
	20000	50000			0.01916	3.80381	0.03532	4.37058	0.01842	3.45735	0.00444	3.49602		0	3.88464	0.00173	3.30355	0	3.25423	0.00184	5.04347		0.000518403	3.37412	0	4.89794	0.00513	4.05896	0.00040032	3.63586		3.25423	0	3.34963	0	1.64243	0	3.85281	0
	14000	90000			0.01428	3.81191	0.0314	4.3801	0.02461	3.46765	0.00449	3.50788		0	3.89676	0.00259	3.31639	0.00126	3.26612	0.00122	5.05198		0	3.38683	0.000666667	4.90692	0.00308	4.06749	0.0012	3.64781		3.26612	0	3.36049	0	1.65761	0	3.86393	0
	26000	106000			0.01057	3.82001	0.03656	4.38961	0.02205	3.47795	0.00444	3.51974		0.00112	3.90888	0.00281	3.32922	0.00126	3.278	0.00061237	5.06049		0	3.39954	0.00133	4.9159	0.00513	4.07602	0.0024	3.65975		3.278	0.000471254	3.37135	0	1.67279	0	3.87504	0
	14000	125000			0.00983	3.82811	0.03274	4.39913	0.02353	3.48825	0.00544	3.53159		0	3.92099	0.00302	3.34206	0	3.28989	0.00153	5.069		0.000518403	3.41226	0	4.92489	0.00445	4.08455	0.00080064	3.67169		3.28989	0	3.38222	0	1.68797	0	3.88616	0
	31000	91000			0.00853	3.83621	0.03171	4.40865	0.02407	3.49855	0.00621	3.54345		0	3.93311	0.00259	3.3549	0	3.30177	0.00214	5.07751		0	3.42497	0.002	4.93387	0.00376	4.09308	0.0012	3.68364		3.30177	0	3.39308	0	1.70314	0	3.89728	0
	10000	135000			0.00742	3.8443	0.02985	4.41817	0.02286	3.50885	0.0063	3.55531		0.00112	3.94523	0.00454	3.36773	0	3.31365	0.00291	5.08602		0.00104	3.43768	0.002	4.94285	0.00342	4.10161	0.0016	3.69558		3.31365	0	3.40394	0	1.71832	0	3.9084	0
	11000	76000			0.00803	3.8524	0.02737	4.42769	0.02232	3.51915	0.00774	3.56717		0.00112	3.95735	0.00562	3.38057	0	3.32554	0.00184	5.09453		0	3.45039	0.000666667	4.95184	0.00308	4.11014	0.00080064	3.70752		3.32554	0	3.4148	0	1.7335	0	3.91952	0
	12000	125000			0.00717	3.8605	0.02272	4.4372	0.02125	3.52944	0.0085	3.57902		0	3.96947	0.00367	3.3934	0	3.33742	0.00199	5.10304		0	3.46311	0.00133	4.96082	0.00239	4.11867	0.00080064	3.71947		3.33742	0	3.42566	0	1.74868	0	3.93063	0
	16000	33000			0.00624	3.8686	0.01993	4.44672	0.02474	3.53974	0.00979	3.59088		0.00224	3.98159	0.00778	3.40624	0.00252	3.34931	0.00199	5.11155		0	3.47582	0.00133	4.9698	0.00342	4.1272	0.00040032	3.73141		3.34931	0	3.43652	0	1.76386	0	3.94175	0
	36000	13000			0.00569	3.8767	0.01931	4.45624	0.01963	3.55004	0.01098	3.60274		0.00112	3.99371	0.00497	3.41908	0.00252	3.36119	0.00276	5.12006		0.000518403	3.48853	0.004	4.97879	0.00137	4.13573	0.00080064	3.74335		3.36119	0.000471254	3.44739	0	1.77904	0	3.95287	0
	22000	14000			0.00433	3.88479	0.01725	4.46576	0.02488	3.56034	0.01308	3.6146		0	4.00583	0.00605	3.43191	0	3.37307	0.00291	5.12857		0.000518403	3.50124	0.002	4.98777	0.00376	4.14426	0.00080064	3.7553		3.37307	0.000942507	3.45825	0	1.79422	0.000262881	3.96399	0
	13000	19000			0.00667	3.89289	0.01353	4.47528	0.0234	3.57064	0.01538	3.62645		0	4.01795	0.00626	3.44475	0.00126	3.38496	0.00306	5.13708		0.000518403	3.51396	0.002	4.99675	0.00274	4.15279	0.00080064	3.76724		3.38496	0	3.46911	0	1.8094	0	3.97511	0
	15000	35000			0.00606	3.90099	0.01405	4.4848	0.01937	3.58094	0.01695	3.63831		0	4.03007	0.00713	3.45759	0	3.39684	0.00413	5.14559		0.000518403	3.52667	0.000666667	5.00574	0.00376	4.16131	0.00040032	3.77919		3.39684	0.000471254	3.47997	0	1.82458	0.000262881	3.98622	0
	14000	25000			0.00463	3.90909	0.01384	4.49431	0.02058	3.59123	0.01604	3.65017		0	4.04219	0.00799	3.47042	0	3.40873	0.00398	5.1541		0	3.53938	0.00133	5.01472	0.0041	4.16984	0.00040032	3.79113		3.40873	0.000471254	3.49083	0	1.83975	0	3.99734	0
	28000	27000			0.00482	3.91719	0.01497	4.50383	0.02017	3.60153	0.01786	3.66203		0.00112	4.05431	0.00691	3.48326	0	3.42061	0.00505	5.16261		0	3.5521	0.00267	5.0237	0.00239	4.17837	0.00080064	3.80307		3.42061	0	3.50169	0	1.85493	0	4.00846	0
	22000	8000			0.00488	3.92528	0.01095	4.51335	0.0195	3.61183	0.02101	3.67389		0	4.06643	0.00799	3.4961	0	3.43249	0.00337	5.17112		0	3.56481	0.00333	5.03269	0.00342	4.1869	0	3.81502		3.43249	0	3.51256	0	1.87011	0	4.01958	0
	15000	17000			0.00482	3.93338	0.01146	4.52287	0.01479	3.62213	0.02139	3.68574		0	4.07855	0.00864	3.50893	0	3.44438	0.00321	5.17963		0	3.57752	0.006	5.04167	0.00342	4.19543	0.0012	3.82696		3.44438	0	3.52342	0	1.88529	0	4.0307	0
	18000	17000			0.00569	3.94148	0.00909	4.53239	0.01668	3.63243	0.02516	3.6976		0.00673	4.09067	0.00864	3.52177	0.00126	3.45626	0.00337	5.18814		0	3.59023	0.004	5.05065	0.00103	4.20396	0.00040032	3.8389		3.45626	0	3.53428	0	1.90047	0	4.04182	0
	37000	17000			0.00402	3.94958	0.00981	4.54191	0.01815	3.64273	0.02464	3.70946		0.00112	4.10279	0.00713	3.53461	0	3.46814	0.00444	5.19665		0	3.60295	0.00267	5.05964	0.00171	4.21249	0.00080064	3.85085		3.46814	0.000471254	3.54514	0	1.91565	0	4.05293	0
	24000	13000			0.00321	3.95767	0.00898	4.55142	0.01896	3.65302	0.0254	3.72132		0	4.11491	0.00778	3.54744	0	3.48003	0.00674	5.20516		0.000518403	3.61566	0.004	5.06862	0.00205	4.22102	0.00040032	3.86279		3.48003	0.000471254	3.556	0	1.93083	0	4.06405	0
	22000	22000			0.00309	3.96577	0.00909	4.56094	0.01842	3.66332	0.02712	3.73317		0	4.12703	0.00929	3.56028	0	3.49191	0.00628	5.21367		0.000518403	3.62837	0.00333	5.0776	0.00205	4.22955	0	3.87473		3.49191	0.000471254	3.56686	0	1.94601	0	4.07517	0
	23000	12000			0.00358	3.97387	0.00568	4.57046	0.01856	3.67362	0.02932	3.74503		0.00112	4.13915	0.01102	3.57311	0.00252	3.5038	0.00551	5.22218		0	3.64109	0.00333	5.08659	0.00342	4.23808	0	3.88668		3.5038	0.000471254	3.57773	0	1.96118	0.000262881	4.08629	0
	14000	16000			0.00284	3.98197	0.00692	4.57998	0.02205	3.68392	0.02731	3.75689		0.00112	4.15127	0.00821	3.58595	0.00252	3.51568	0.00689	5.23069		0	3.6538	0.002	5.09557	0.00205	4.24661	0.00040032	3.89862		3.51568	0	3.58859	0	1.97636	0.000262881	4.09741	0
	9000	13000			0.00309	3.99007	0.00878	4.5895	0.02232	3.69422	0.02769	3.76875		0	4.16339	0.00907	3.59879	0	3.52756	0.00505	5.2392		0	3.66651	0.00333	5.10456	0.00205	4.25514	0.00040032	3.91056		3.52756	0.00236	3.59945	0	1.99154	0	4.10852	0
	34000	22000			0.00303	3.99816	0.00682	4.59901	0.02448	3.70452	0.02688	3.7806		0	4.17551	0.00605	3.61162	0	3.53945	0.0075	5.24771		0	3.67922	0.008	5.11354	0.00137	4.26367	0	3.92251		3.53945	0	3.61031	0	2.00672	0	4.11964	0
	20000	16000			0.00272	4.00626	0.0062	4.60853	0.02152	3.71481	0.02559	3.79246		0.00112	4.18763	0.01167	3.62446	0.00126	3.55133	0.00811	5.25622		0	3.69194	0.004	5.12252	0.00239	4.2722	0	3.93445		3.55133	0.000942507	3.62117	0	2.0219	0	4.13076	0
	18000	11000			0.0021	4.01436	0.0062	4.61805	0.01869	3.72511	0.02717	3.80432		0.00337	4.19975	0.01383	3.6373	0	3.56322	0.00551	5.26473		0	3.70465	0.00333	5.13151	0.00205	4.28072	0.00080064	3.94639		3.56322	0.000471254	3.63203	0	2.03708	0	4.14188	0
	22000	13000			0.00241	4.02246	0.00506	4.62757	0.01937	3.73541	0.02822	3.81618		0.00337	4.21187	0.00951	3.65013	0	3.5751	0.00765	5.27323		0	3.71736	0.00667	5.14049	0.00205	4.28925	0	3.95834		3.5751	0.000471254	3.6429	0	2.05226	0	4.153	0
	15000	32000			0.00204	4.03056	0.00558	4.63709	0.016	3.74571	0.02851	3.82803		0.00449	4.22399	0.01123	3.66297	0	3.58698	0.00674	5.28174		0.00104	3.73008	0.00467	5.14947	0.00239	4.29778	0	3.97028		3.58698	0.000471254	3.65376	0	2.06744	0	4.16411	0
	28000	37000			0.00229	4.03865	0.00527	4.64661	0.01197	3.75601	0.0298	3.83989		0.00112	4.23611	0.0121	3.67581	0.00252	3.59887	0.00811	5.29025		0	3.74279	0.00667	5.15846	0.000683995	4.30631	0.00040032	3.98222		3.59887	0.00189	3.66462	0	2.08261	0	4.17523	0
	30000	47000			0.00241	4.04675	0.00589	4.65612	0.00646	3.76631	0.03008	3.85175		0.00337	4.24823	0.00972	3.68864	0	3.61075	0.00551	5.29876		0	3.7555	0.00667	5.16744	0.00205	4.31484	0	3.99417		3.61075	0.000471254	3.67548	0	2.09779	0.000262881	4.18635	0
	23000	22000			0.00235	4.05485	0.00537	4.66564	0.00524	3.7766	0.02846	3.86361		0	4.26035	0.01102	3.70148	0	3.62264	0.00903	5.30727		0	3.76821	0.00733	5.17642	0.00274	4.32337	0	4.00611		3.62264	0.00141	3.68634	0	2.11297	0	4.19747	0
	46000	26000			0.00216	4.06295	0.00382	4.67516	0.00323	3.7869	0.02387	3.87547		0.00112	4.27247	0.01253	3.71432	0.00378	3.63452	0.00857	5.31578		0	3.78093	0.01	5.18541	0.00103	4.3319	0.00040032	4.01805		3.63452	0	3.6972	0	2.12815	0.00131	4.20859	0
	28000	25000			0.00346	4.07104	0.00434	4.68468	0.00215	3.7972	0.01834	3.88732		0	4.28459	0.00799	3.72715	0.00252	3.6464	0.00582	5.32429		0	3.79364	0.012	5.19439	0.00239	4.34043	0.00040032	4.03		3.6464	0.000942507	3.70807	0	2.14333	0	4.2197	0
	24000	33000			0.00222	4.07914	0.00403	4.6942	0.00108	3.8075	0.01313	3.89918		0.00224	4.29671	0.00907	3.73999	0.00126	3.65829	0.01026	5.3328		0	3.80635	0.01133	5.20337	0.00171	4.34896	0	4.04194		3.65829	0	3.71893	0	2.15851	0.000262881	4.23082	0
	45000	10000			0.00204	4.08724	0.00361	4.70372	0.000806885	3.8178	0.00611	3.91104		0	4.30883	0.00886	3.75283	0.00378	3.67017	0.0075	5.34131		0	3.81906	0.01133	5.21236	0.00171	4.35749	0	4.05388		3.67017	0.000471254	3.72979	0	2.17369	0.000262881	4.24194	0
	16000	12000			0.00216	4.09534	0.00382	4.71323	0.000537924	3.8281	0.00406	3.9229		0.00224	4.32095	0.01102	3.76566	0	3.68206	0.0075	5.34982		0	3.83178	0.01067	5.22134	0.000683995	4.36602	0.00080064	4.06583		3.68206	0.00141	3.74065	0	2.18887	0	4.25306	0
	19000	13000			0.00216	4.10344	0.00269	4.72275	0.000537924	3.8384	0.00186	3.93475		0.00224	4.33307	0.00994	3.7785	0.00126	3.69394	0.00903	5.35833		0	3.84449	0.01667	5.23032	0.000341997	4.37455	0	4.07777		3.69394	0.000471254	3.75151	0	2.20404	0	4.26418	0
	14000	33000			0.00179	4.11153	0.00341	4.73227	0.000134481	3.84869	0.00138	3.94661		0	4.34519	0.0108	3.79133	0.00504	3.70582	0.00964	5.36684		0	3.8572	0.01067	5.23931	0.00137	4.38308	0.00040032	4.08972		3.70582	0.00141	3.76237	0	2.21922	0	4.2753	0
	22000	24000			0.0021	4.11963	0.00361	4.74179	0.000268962	3.85899	0.000907224	3.95847		0	4.35731	0.01361	3.80417	0.00378	3.71771	0.00995	5.37535		0	3.86992	0.014	5.24829	0.00205	4.39161	0	4.10166		3.71771	0.000942507	3.77324	0	2.2344	0	4.28641	0
	13000	33000			0.00235	4.12773	0.00196	4.75131	0.000134481	3.86929	0.000286492	3.97033		0	4.36942	0.01123	3.81701	0.00126	3.72959	0.00964	5.38386		0	3.88263	0.01	5.25727	0.000683995	4.40013	0.00040032	4.1136		3.72959	0.00189	3.7841	0	2.24958	0	4.29753	0
	27000	27000			0.00154	4.13583	0.00269	4.76082	0.000672404	3.87959	0.000477486	3.98218		0.00224	4.38154	0.01059	3.82984	0.00504	3.74147	0.00888	5.39237		0	3.89534	0.01933	5.26626	0.00103	4.40866	0.00040032	4.12555		3.74147	0.000942507	3.79496	0	2.26476	0.000525762	4.30865	0
	18000	33000			0.0013	4.14393	0.00299	4.77034	0.000268962	3.88989	0.000668481	3.99404		0.00112	4.39366	0.01167	3.84268	0.00252	3.75336	0.01118	5.40088		0	3.90805	0.02133	5.27524	0.00103	4.41719	0	4.13749		3.75336	0	3.80582	0	2.27994	0.000788643	4.31977	0
	34000	38000			0.00192	4.15202	0.00279	4.77986	0.000134481	3.90019	0.000429738	4.0059		0.00337	4.40578	0.01123	3.85552	0.00252	3.76524	0.01072	5.40939		0	3.92077	0.02467	5.28422	0.00103	4.42572	0.00040032	4.14943		3.76524	0	3.81668	0	2.29512	0	4.33089	0
		37000			0.00179	4.16012	0.0032	4.78938	0.000134481	3.91048	0.000238743	4.01776		0.00337	4.4179	0.0108	3.86835	0.00631	3.77713	0.00964	5.4179		0	3.93348	0.02133	5.29321	0.00137	4.43425	0	4.16138		3.77713	0.000942507	3.82754	0	2.3103	0.000262881	4.342	0
		42000			0.00124	4.16822	0.00248	4.7989	0	3.92078	0.000334241	4.02962		0.00337	4.43002	0.00843	3.88119	0.00126	3.78901	0.00857	5.42641		0	3.94619	0.02067	5.30219	0.00103	4.44278	0.00040032	4.17332		3.78901	0.000942507	3.83841	0	2.32548	0.000262881	4.35312	0
		34000			0.00198	4.17632	0.00258	4.80842	0.000403443	3.93108	0.000190995	4.04147		0.00224	4.44214	0.01167	3.89403	0.00126	3.80089	0.00888	5.43492		0	3.95891	0.02133	5.31117	0.000341997	4.45131	0	4.18526		3.80089	0.000942507	3.84927	0	2.34065	0	4.36424	0
		30000			0.00136	4.18441	0.00227	4.81793	0	3.94138	0.000143246	4.05333		0.00224	4.45426	0.01188	3.90686	0.00126	3.81278	0.00873	5.44343		0	3.97162	0.02133	5.32016	0.00103	4.45984	0	4.19721		3.81278	0.000942507	3.86013	0	2.35583	0.000525762	4.37536	0
		14000			0.00161	4.19251	0.00248	4.82745	0.000134481	3.95168	9.54973e-05	4.06519		0.00224	4.46638	0.01383	3.9197	0.00757	3.82466	0.01118	5.45194		0	3.98433	0.02133	5.32914	0.000341997	4.46837	0	4.20915		3.82466	0.000942507	3.87099	0	2.37101	0.000262881	4.38648	0
		18000			0.00148	4.20061	0.00269	4.83697	0.000134481	3.96198	0.000143246	4.07705		0.00112	4.4785	0.01447	3.93254	0.00883	3.83655	0.01148	5.46045		0	3.99704	0.01667	5.33812	0.000683995	4.4769	0	4.22109		3.83655	0.00141	3.88185	0	2.38619	0	4.39759	0
		13000			0.00105	4.20871	0.00269	4.84649	0.000134481	3.97227	0.000143246	4.0889		0.00337	4.49062	0.01037	3.94537	0.00378	3.84843	0.00903	5.46896		0	4.00976	0.022	5.34711	0.00103	4.48543	0	4.23304		3.84843	0.00189	3.89271	0	2.40137	0.000788643	4.40871	0
		12000			0.0013	4.21681	0.00176	4.85601	0.000134481	3.98257	9.54973e-05	4.10076		0.00224	4.50274	0.01145	3.95821	0.00378	3.86031	0.0075	5.47747		0	4.02247	0.02067	5.35609	0.000683995	4.49396	0	4.24498		3.86031	0.000471254	3.90358	0	2.41655	0.000525762	4.41983	0
		11000			0.000865159	4.2249	0.00217	4.86552	0	3.99287	4.77487e-05	4.11262		0.00224	4.51486	0.00734	3.97105	0.00631	3.8722	0.00827	5.48598		0	4.03518	0.02133	5.36507	0.00103	4.50249	0	4.25692		3.8722	0.000942507	3.91444	0	2.43173	0	4.43095	0
		50000			0.0013	4.233	0.00165	4.87504	0.000134481	4.00317	9.54973e-05	4.12448		0.00561	4.52698	0.00821	3.98388	0.00883	3.88408	0.00873	5.49449		0	4.04789	0.018	5.37406	0.000341997	4.51101	0	4.26887		3.88408	0.00236	3.9253	0	2.44691	0	4.44207	0
		42000			0.00161	4.2411	0.00176	4.88456	0	4.01347	4.77487e-05	4.13633		0.00561	4.5391	0.00843	3.99672	0.00757	3.89597	0.00597	5.503		0	4.06061	0.01733	5.38304	0.000341997	4.51954	0	4.28081		3.89597	0.00189	3.93616	0	2.46208	0.000788643	4.45318	0
		28000			0.00142	4.2492	0.00248	4.89408	0	4.02377	0.000143246	4.14819		0.0101	4.55122	0.00756	4.00955	0.00757	3.90785	0.00459	5.51151		0	4.07332	0.01533	5.39202	0	4.52807	0	4.29275		3.90785	0.000471254	3.94702	0	2.47726	0.000525762	4.4643	0
		30000			0.00124	4.2573	0.00217	4.9036	0	4.03406	0	4.16005		0	4.56334	0.00929	4.02239	0.00378	3.91973	0.00352	5.52002		0	4.08603	0.016	5.40101	0.000341997	4.5366	0	4.3047		3.91973	0.000942507	3.95789	0	2.49244	0.00131	4.47542	0
		32000			0.00148	4.26539	0.00155	4.91312	0.000134481	4.04436	9.54973e-05	4.17191		0.01347	4.57546	0.00497	4.03523	0.00631	3.93162	0.00551	5.52853		0	4.09875	0.022	5.40999	0	4.54513	0	4.31664		3.93162	0	3.96875	0	2.50762	0.000262881	4.48654	0
		50000			0.00136	4.27349	0.00196	4.92263	0	4.05466	4.77487e-05	4.18377		0.0101	4.58758	0.00518	4.04806	0	3.9435	0.00505	5.53704		0	4.11146	0.01333	5.41897	0	4.55366	0	4.32858		3.9435	0.000471254	3.97961	0	2.5228	0.000525762	4.49766	0
		53000			0.00136	4.28159	0.00155	4.93215	0.000134481	4.06496	0	4.19562		0.00449	4.5997	0.00454	4.0609	0.00883	3.95538	0.00536	5.54555		0	4.12417	0.01467	5.42796	0.000341997	4.56219	0	4.34053		3.95538	0.00189	3.99047	0	2.53798	0.00105	4.50878	0
		37000			0.00161	4.28969	0.00114	4.94167	0	4.07526	0	4.20748		0.00337	4.61182	0.00324	4.07374	0.00504	3.96727	0.00321	5.55406		0	4.13688	0.008	5.43694	0.000341997	4.57072	0	4.35247		3.96727	0.000942507	4.00133	0	2.55316	0.000788643	4.51989	0
		90000			0.00105	4.29778	0.000929464	4.95119	0.000268962	4.08556	0	4.21934		0.00449	4.62394	0.00475	4.08657	0.00504	3.97915	0.00352	5.56257		0	4.1496	0.00533	5.44592	0.000683995	4.57925	0	4.36442		3.97915	0.00141	4.01219	0.000394166	2.56834	0.000262881	4.53101	0
		36000			0.000865159	4.30588	0.00082619	4.96071	0	4.09586	4.77487e-05	4.2312		0.00898	4.63606	0.00475	4.09941	0.00126	3.99104	0.00429	5.57108		0	4.16231	0.002	5.45491	0.000683995	4.58778	0	4.37636		3.99104	0.00189	4.02306	0	2.58351	0.00105	4.54213	0
		46000			0.000865159	4.31398	0.00114	4.97023	0	4.10615	0	4.24305		0.00673	4.64818	0.00454	4.11225	0.00631	4.00292	0.00398	5.57959		0	4.17502	0.00133	5.46389	0.000683995	4.59631	0	4.3883		4.00292	0	4.03392	0	2.59869	0.000788643	4.55325	0
		25000			0.000865159	4.32208	0.00145	4.97974	0	4.11645	0	4.25491		0.00786	4.6603	0.00151	4.12508	0.00378	4.0148	0.00367	5.5881		0	4.18774	0.002	5.47287	0.000683995	4.60484	0	4.40025		4.0148	0.000471254	4.04478	0	2.61387	0.00105	4.56437	0
		45000			0.00105	4.33018	0.000619643	4.98926	0	4.12675	4.77487e-05	4.26677		0.0101	4.67242	0.00194	4.13792	0.00757	4.02669	0.00245	5.59661		0	4.20045	0	5.48186	0.000341997	4.61337	0	4.41219		4.02669	0.00189	4.05564	0	2.62905	0.000788643	4.57548	0
		72000			0.000865159	4.33827	0.00114	4.99878	0	4.13705	0	4.27863		0.00673	4.68454	0.000864118	4.15076	0.00504	4.03857	0.00383	5.60512		0	4.21316	0	5.49084	0.000341997	4.6219	0	4.42413		4.03857	0.000942507	4.0665	0.000394166	2.64423	0.00105	4.5866	0
		65000			0.0013	4.34637	0.000206548	5.0083	0	4.14735	0	4.29048		0.01122	4.69666	0.0013	4.16359	0.00757	4.05046	0.0023	5.61362		0	4.22587	0	5.49982	0.000341997	4.63042	0	4.43608		4.05046	0.000471254	4.07736	0.000394166	2.65941	0.000525762	4.59772	0
		11000			0.000926956	4.35447	0.000929464	5.01782	0	4.15765	0	4.30234		0.00673	4.70878	0.00151	4.17643	0.01009	4.06234	0.00245	5.62213		0	4.23859	0.00133	5.50881	0	4.63895	0.00040032	4.44802		4.06234	0.00189	4.08823	0	2.67459	0.000788643	4.60884	0
		12000			0.00105	4.36257	0.000619643	5.02733	0	4.16794	0	4.3142		0.00224	4.7209	0.000432059	4.18927	0.00631	4.07422	0.000918555	5.63064		0	4.2513	0	5.51779	0.000341997	4.64748	0	4.45996		4.07422	0.00189	4.09909	0	2.68977	0.000788643	4.61996	0
		9000			0.000803362	4.37067	0.000722916	5.03685	0	4.17824	0	4.32606		0.00224	4.73302	0.000432059	4.2021	0.01513	4.08611	0.00245	5.63915		0	4.26401	0	5.52677	0.000341997	4.65601	0	4.47191		4.08611	0.00141	4.10995	0.000788333	2.70494	0.00105	4.63107	0
		19000			0.00117	4.37876	0.000929464	5.04637	0	4.18854	4.77487e-05	4.33791		0.00786	4.74514	0.000432059	4.21494	0.00631	4.09799	0.0023	5.64766		0	4.27673	0	5.53576	0.000341997	4.66454	0	4.48385		4.09799	0.00189	4.12081	0	2.72012	0.00184	4.64219	0
		15000			0.00117	4.38686	0.000722916	5.05589	0	4.19884	0	4.34977		0.00673	4.75726	0	4.22777	0.01009	4.10988	0.00199	5.65617		0	4.28944	0	5.54474	0	4.67307	0	4.49579		4.10988	0.000942507	4.13167	0	2.7353	0.000788643	4.65331	0
		18000			0.000679768	4.39496	0.000516369	5.06541	0	4.20914	0	4.36163		0.00561	4.76938	0.000432059	4.24061	0.01892	4.12176	0.000918555	5.66468		0	4.30215	0	5.55372	0	4.6816	0	4.50774		4.12176	0.00189	4.14253	0	2.75048	0.00131	4.66443	0
		21000			0.000617971	4.40306	0.000413095	5.07493	0	4.21944	0	4.37349		0.00673	4.7815	0.000432059	4.25345	0	4.13364	0.000918555	5.67319		0	4.31486	0	5.56271	0	4.69013	0	4.51968		4.13364	0.00236	4.1534	0	2.76566	0.000262881	4.67555	0
		80000			0.000926956	4.41116	0.00082619	5.08444	0	4.22973	0	4.38535		0.01122	4.79362	0	4.26628	0.01135	4.14553	0.00107	5.6817		0	4.32758	0	5.57169	0	4.69866	0	4.53162		4.14553	0.00236	4.16426	0	2.78084	0.000788643	4.68666	0
		61000			0.000679768	4.41925	0.000516369	5.09396	0	4.24003	0	4.3972		0.01122	4.80574	0.000432059	4.27912	0.00504	4.15741	0.00061237	5.69021		0	4.34029	0	5.58067	0.000341997	4.70719	0	4.54357		4.15741	0.000942507	4.17512	0	2.79602	0.00105	4.69778	0
		91000			0.000494376	4.42735	0.000929464	5.10348	0	4.25033	0	4.40906		0.00786	4.81786	0	4.29196	0.00631	4.16929	0.000459277	5.69872		0	4.353	0	5.58966	0	4.71572	0	4.55551		4.16929	0	4.18598	0	2.8112	0.000788643	4.7089	0
		18000			0.000679768	4.43545	0.000929464	5.113	0	4.26063	0	4.42092		0.00898	4.82997	0	4.30479	0.00378	4.18118	0.000765462	5.70723		0.000518403	4.36571	0	5.59864	0	4.72425	0	4.56745		4.18118	0.00189	4.19684	0	2.82637	0.000525762	4.72002	0
		35000			0.00105	4.44355	0.00082619	5.12252	0	4.27093	4.77487e-05	4.43278		0.00561	4.84209	0	4.31763	0.01387	4.19306	0.000459277	5.71574		0	4.37843	0	5.60762	0	4.73278	0	4.5794		4.19306	0.00377	4.2077	0.000394166	2.84155	0.000788643	4.73114	0
		55000			0.000926956	4.45164	0.000619643	5.13204	0	4.28123	0	4.44463		0.01235	4.85421	0	4.33047	0.00883	4.20495	0	5.72425		0.000518403	4.39114	0	5.61661	0	4.74131	0	4.59134		4.20495	0.00189	4.21857	0	2.85673	0.000525762	4.74226	0
		52000			0.000988753	4.45974	0.000619643	5.14155	0	4.29152	0	4.45649		0.00337	4.86633	0	4.3433	0.01135	4.21683	0.000765462	5.73276		0	4.40385	0.000666667	5.62559	0	4.74983	0	4.60328		4.21683	0.00236	4.22943	0.000394166	2.87191	0.00105	4.75337	0
		72000			0.000556174	4.46784	0.000929464	5.15107	0	4.30182	0	4.46835		0.00786	4.87845	0	4.35614	0.01135	4.22871	0	5.74127		0	4.41657	0	5.63457	0	4.75836	0.00040032	4.61523		4.22871	0.000471254	4.24029	0.000394166	2.88709	0.000788643	4.76449	0
		80000			0.000556174	4.47594	0.000413095	5.16059	0	4.31212	4.77487e-05	4.48021		0.01235	4.89057	0	4.36898	0.00757	4.2406	0.000153092	5.74978		0	4.42928	0	5.64356	0	4.76689	0	4.62717		4.2406	0.00377	4.25115	0	2.90227	0.00158	4.77561	0
		121000			0.000679768	4.48404	0.000929464	5.17011	0	4.32242	4.77487e-05	4.49206		0.00898	4.90269	0	4.38181	0.01009	4.25248	0.000459277	5.75829		0	4.44199	0	5.65254	0	4.77542	0	4.63912		4.25248	0.00236	4.26201	0.000394166	2.91745	0.000788643	4.78673	0
		172000			0.000803362	4.49213	0.000516369	5.17963	0	4.33272	4.77487e-05	4.50392		0.01122	4.91481	0	4.39465	0.01261	4.26437	0.000153092	5.7668		0	4.4547	0	5.66152	0	4.78395	0	4.65106		4.26437	0	4.27287	0.000394166	2.93263	0.000788643	4.79785	0
		121000			0.000617971	4.50023	0.000516369	5.18914	0	4.34302	4.77487e-05	4.51578		0.00561	4.92693	0	4.40748	0.01009	4.27625	0	5.77531		0	4.46742	0	5.67051	0	4.79248	0	4.663		4.27625	0.000942507	4.28374	0.00118	2.94781	0.000788643	4.80896	0
		66000			0.000432579	4.50833	0.000206548	5.19866	0	4.35332	0	4.52764		0.01347	4.93905	0	4.42032	0.00504	4.28813	0	5.78382		0	4.48013	0	5.67949	0	4.80101	0.00040032	4.67495		4.28813	0	4.2946	0	2.96298	0.00131	4.82008	0
		111000			0.000556174	4.51643	0.000516369	5.20818	0	4.36361	4.77487e-05	4.5395		0.00673	4.95117	0	4.43316	0.01009	4.30002	0	5.79233		0	4.49284	0	5.68847	0	4.80954	0.00040032	4.68689		4.30002	0.000942507	4.30546	0	2.97816	0.000525762	4.8312	0
		35000			0.000308985	4.52453	0.00082619	5.2177	0	4.37391	4.77487e-05	4.55135		0.0101	4.96329	0	4.44599	0.00757	4.3119	0.000153092	5.80084		0	4.50556	0	5.69746	0	4.81807	0.00040032	4.69883		4.3119	0.00189	4.31632	0.00158	2.99334	0.00158	4.84232	0
		15000			0.000308985	4.53262	0.00082619	5.22722	0	4.38421	4.77487e-05	4.56321		0.01235	4.97541	0	4.45883	0.00378	4.32379	0	5.80935		0	4.51827	0	5.70644	0.000341997	4.8266	0.00040032	4.71078		4.32379	0	4.32718	0.000788333	3.00852	0.000788643	4.85344	0
		14000			0.000432579	4.54072	0.000413095	5.23674	0	4.39451	0	4.57507		0.01122	4.98753	0	4.47167	0.01639	4.33567	0	5.81786		0	4.53098	0	5.71542	0	4.83513	0	4.72272		4.33567	0	4.33804	0.000394166	3.0237	0.000788643	4.86455	0
		18000			0.000556174	4.54882	0.000413095	5.24625	0	4.40481	0	4.58693		0.01122	4.99965	0	4.4845	0.01387	4.34755	0	5.82637		0.000518403	4.54369	0	5.72441	0	4.84366	0	4.73466		4.34755	0.000942507	4.34891	0.00118	3.03888	0.00105	4.87567	0
		30000			0.000247188	4.55692	0.000722916	5.25577	0	4.41511	4.77487e-05	4.59878		0.01796	5.01177	0	4.49734	0.00757	4.35944	0	5.83488		0	4.55641	0	5.73339	0.000341997	4.85219	0	4.74661		4.35944	0	4.35977	0.00355	3.05406	0.000525762	4.88679	0
		27000			0.000308985	4.56501	0.000619643	5.26529	0	4.4254	9.54973e-05	4.61064		0.02469	5.02389	0	4.51018	0.00757	4.37132	0	5.84339		0	4.56912	0	5.74237	0.000341997	4.86072	0	4.75855		4.37132	0.000942507	4.37063	0.00118	3.06924	0.000788643	4.89791	0
		28000			0.000308985	4.57311	0.000309821	5.27481	0	4.4357	4.77487e-05	4.6225		0.01459	5.03601	0	4.52301	0.00757	4.3832	0	5.8519		0	4.58183	0	5.75136	0	4.86924	0.00040032	4.77049		4.3832	0	4.38149	0.000788333	3.08441	0.0021	4.90903	0
		21000			0.000308985	4.58121	0.000206548	5.28433	0	4.446	0	4.63436		0.03255	5.04813	0	4.53585	0.00504	4.39509	0	5.86041		0	4.59454	0	5.76034	0	4.87777	0	4.78244		4.39509	0.00141	4.39235	0.00197	3.09959	0.00131	4.92015	0
		20000			0.000185391	4.58931	0.000413095	5.29385	0	4.4563	9.54973e-05	4.64621		0.0202	5.06025	0	4.54869	0.01765	4.40697	0	5.86892		0.00156	4.60726	0	5.76932	0.000341997	4.8863	0.00080064	4.79438		4.40697	0.00189	4.40321	0.00118	3.11477	0.000788643	4.93126	0
		14000			6.17971e-05	4.59741	0.000206548	5.30336	0	4.4666	0.000190995	4.65807		0.01908	5.07237	0	4.56152	0.01892	4.41886	0	5.87743		0	4.61997	0	5.77831	0.000683995	4.89483	0	4.80632		4.41886	0.000942507	4.41408	0.00158	3.12995	0	4.94238	0
		17000			0.000308985	4.6055	0.000413095	5.31288	0	4.4769	4.77487e-05	4.66993		0.01122	5.08449	0	4.57436	0.01261	4.43074	0	5.88594		0	4.63268	0	5.78729	0.000341997	4.90336	0	4.81827		4.43074	0.000471254	4.42494	0.000394166	3.14513	0.000262881	4.9535	0
		13000			0.000185391	4.6136	0.000206548	5.3224	0	4.48719	0	4.68179		0.00449	5.09661	0	4.5872	0.01892	4.44262	0	5.89445		0.000518403	4.6454	0	5.79627	0.000341997	4.91189	0	4.83021		4.44262	0.00189	4.4358	0.00118	3.16031	0.00158	4.96462	0
		23000			0.000432579	4.6217	0.000103274	5.33192	0	4.49749	4.77487e-05	4.69364		0.00112	5.10873	0	4.60003	0.01513	4.45451	0	5.90296		0	4.65811	0	5.80526	0	4.92042	0.00040032	4.84215		4.45451	0.000471254	4.44666	0.000788333	3.17549	0.00105	4.97574	0
		11000			0.000123594	4.6298	0.000309821	5.34144	0	4.50779	4.77487e-05	4.7055		0.00112	5.12085	0	4.61287	0.01261	4.46639	0	5.91147		0	4.67082	0	5.81424	0	4.92895	0	4.8541		4.46639	0.000942507	4.45752	0.00276	3.19067	0.00131	4.98685	0
		16000			0.000308985	4.6379	0.000413095	5.35095	0	4.51809	4.77487e-05	4.71736		0	5.13297	0	4.6257	0.00883	4.47828	0	5.91998		0	4.68353	0	5.82322	0	4.93748	0	4.86604		4.47828	0	4.46838	0.00118	3.20584	0.000788643	4.99797	0
		13000			0.000123594	4.64599	0.000619643	5.36047	0.000134481	4.52839	4.77487e-05	4.72922		0	5.14509	0	4.63854	0.02018	4.49016	0	5.92849		0	4.69625	0	5.83221	0	4.94601	0	4.87798		4.49016	0.000942507	4.47925	0.00276	3.22102	0	5.00909	0
		31000			0.000247188	4.65409	0.000413095	5.36999	0	4.53869	0.000238743	4.74108		0	5.15721	0	4.65138	0.02522	4.50204	0	5.937		0	4.70896	0	5.84119	0.000683995	4.95454	0	4.88993		4.50204	0.000471254	4.49011	0.00118	3.2362	0	5.02021	0.000205128
		14000			0.000185391	4.66219	0.000309821	5.37951	0	4.54898	4.77487e-05	4.75293		0	5.16933	0	4.66421	0.0227	4.51393	0	5.94551		0	4.72167	0	5.85017	0.00103	4.96307	0	4.90187		4.51393	0.000471254	4.50097	0.00276	3.25138	0	5.03133	0
		12000			6.17971e-05	4.67029	0.000309821	5.38903	0	4.55928	0.000238743	4.76479		0	5.18145	0	4.67705	0.02018	4.52581	0	5.95401		0	4.73439	0	5.85916	0.00137	4.9716	0	4.91381		4.52581	0	4.51183	0.00118	3.26656	0.000525762	5.04244	0
		14000			0.000247188	4.67838	0.000206548	5.39855	0	4.56958	0.000238743	4.77665		0	5.19357	0	4.68989	0.01009	4.5377	0	5.96252		0	4.7471	0	5.86814	0	4.98013	0	4.92576		4.5377	0.00141	4.52269	0.00197	3.28174	0	5.05356	0
		38000			0.000185391	4.68648	0.000413095	5.40806	0	4.57988	4.77487e-05	4.78851		0	5.20569	0	4.70272	0.00757	4.54958	0	5.97103		0	4.75981	0	5.87713	0.000341997	4.98865	0	4.9377		4.54958	0.000471254	4.53355	0.00158	3.29692	0	5.06468	0
		34000			0.000308985	4.69458	0.000103274	5.41758	0.000134481	4.59018	0.000143246	4.80036		0	5.21781	0	4.71556	0.00378	4.56146	0	5.97954		0	4.77252	0	5.88611	0.000341997	4.99718	0	4.94965		4.56146	0	4.54442	0.000788333	3.3121	0	5.0758	0
		46000			0.000247188	4.70268	0	5.4271	0	4.60048	0.000190995	4.81222		0	5.22993	0	4.7284	0	4.57335	0	5.98805		0	4.78524	0	5.89509	0	5.00571	0	4.96159		4.57335	0.000471254	4.55528	0.00118	3.32727	0.000262881	5.08692	0
		23000			0.000123594	4.71078	0.000206548	5.43662	0	4.61077	0.000286492	4.82408		0	5.24205	0	4.74123	0	4.58523	0	5.99656		0	4.79795	0	5.90408	0.000341997	5.01424	0.00080064	4.97353		4.58523	0.000942507	4.56614	0.00315	3.34245	0.000262881	5.09803	0
		27000			0.000247188	4.71887	0.000309821	5.44614	0	4.62107	0.000143246	4.83594		0	5.25417	0	4.75407	0	4.59711	0	6.00507		0	4.81066	0	5.91306	0.000341997	5.02277	0.00040032	4.98548		4.59711	0.00189	4.577	0.000394166	3.35763	0	5.10915	0
		26000			0.000123594	4.72697	0.000103274	5.45566	0	4.63137	0.000190995	4.84779		0	5.26629	0	4.76691	0	4.609	0	6.01358		0	4.82338	0	5.92204	0	5.0313	0.00040032	4.99742		4.609	0.000471254	4.58786	0.00315	3.37281	0.000262881	5.12027	0
		32000			0.000247188	4.73507	0.000206548	5.46517	0	4.64167	9.54973e-05	4.85965		0	5.2784	0	4.77974	0	4.62088	0	6.02209		0	4.83609	0	5.93103	0.000341997	5.03983	0	5.00936		4.62088	0	4.59872	0.00197	3.38799	0.000262881	5.13139	0
		8000			6.17971e-05	4.74317	0.000103274	5.47469	0	4.65197	0.000143246	4.87151		0	5.29052	0	4.79258	0	4.63277	0	6.0306		0	4.8488	0	5.94001	0	5.04836	0	5.02131		4.63277	0	4.60959	0.00315	3.40317	0	5.14251	0.000205128
		13000			0	4.75127	0.000619643	5.48421	0.000134481	4.66227	0.000143246	4.88337		0	5.30264	0	4.80542	0	4.64465	0	6.03911		0	4.86151	0	5.94899	0.000683995	5.05689	0	5.03325		4.64465	0	4.62045	0.00158	3.41835	0	5.15363	0
		11000			0.000308985	4.75936	0.000103274	5.49373	0	4.67257	9.54973e-05	4.89523		0	5.31476	0	4.81825	0	4.65653	0	6.04762		0	4.87423	0	5.95798	0.000341997	5.06542	0	5.04519		4.65653	0	4.63131	0.00355	3.43353	0.000262881	5.16474	0
		32000			0.000123594	4.76746	0.000103274	5.50325	0.000268962	4.68286	0.000190995	4.90708		0	5.32688	0	4.83109	0	4.66842	0	6.05613		0	4.88694	0	5.96696	0	5.07395	0	5.05714		4.66842	0	4.64217	0.00631	3.44871	0	5.17586	0
		23000			0.000123594	4.77556	0.000103274	5.51276	0	4.69316	0.000190995	4.91894		0	5.339	0	4.84392	0	4.6803	0	6.06464		0	4.89965	0	5.97594	0	5.08248	0	5.06908		4.6803	0	4.65303	0.00394	3.46388	0	5.18698	0
		35000			0.000185391	4.78366	0.000103274	5.52228	0	4.70346	0.000190995	4.9308		0	5.35112	0	4.85676	0	4.69219	0	6.07315		0	4.91236	0	5.98493	0	5.09101	0	5.08102		4.69219	0	4.66389	0.00552	3.47906	0	5.1981	0
		31000			0.000308985	4.79175	0.000103274	5.5318	0	4.71376	9.54973e-05	4.94266		0	5.36324	0	4.8696	0	4.70407	0	6.08166		0	4.92508	0.000666667	5.99391	0.000341997	5.09954	0.00040032	5.09297		4.70407	0.000471254	4.67476	0.00236	3.49424	0	5.20922	0
		33000			0.000185391	4.79985	0.000206548	5.54132	0	4.72406	4.77487e-05	4.95451		0	5.37536	0	4.88243	0	4.71595	0	6.09017		0	4.93779	0	6.00289	0	5.10806	0	5.10491		4.71595	0.00141	4.68562	0.00315	3.50942	0	5.22033	0
		38000			0.000123594	4.80795	0.000103274	5.55084	0.000268962	4.73436	0.000190995	4.96637		0	5.38748	0	4.89527	0	4.72784	0	6.09868		0	4.9505	0	6.01188	0.000341997	5.11659	0	5.11685		4.72784	0	4.69648	0.00394	3.5246	0	5.23145	0
		42000			0.000308985	4.81605	0.000103274	5.56036	0.000134481	4.74465	0.000238743	4.97823		0	5.3996	0	4.90811	0	4.73972	0	6.10719		0	4.96322	0	6.02086	0	5.12512	0	5.1288		4.73972	0.000471254	4.70734	0.00276	3.53978	0	5.24257	0
		45000			6.17971e-05	4.82415	0.000103274	5.56987	0	4.75495	0.000190995	4.99009		0	5.41172	0	4.92094	0	4.75161	0	6.1157		0	4.97593	0	6.02984	0.000341997	5.13365	0	5.14074		4.75161	0	4.7182	0.00236	3.55496	0	5.25369	0
		29000			6.17971e-05	4.83224	0	5.57939	0	4.76525	0.000238743	5.00194		0	5.42384	0	4.93378	0	4.76349	0	6.12421		0	4.98864	0	6.03883	0.000683995	5.14218	0.00040032	5.15268		4.76349	0.000471254	4.72906	0.00355	3.57014	0	5.26481	0
		38000			0.000370782	4.84034	0.000103274	5.58891	0	4.77555	0.000143246	5.0138		0	5.43596	0	4.94662	0	4.77537	0	6.13272		0	5.00135	0	6.04781	0.000683995	5.15071	0	5.16463		4.77537	0	4.73993	0.00434	3.58531	0	5.27592	0
		13000			0.000247188	4.84844	0.000103274	5.59843	0.000134481	4.78585	0.000143246	5.02566		0	5.44808	0	4.95945	0	4.78726	0	6.14123		0	5.01407	0	6.05679	0	5.15924	0.00080064	5.17657		4.78726	0	4.75079	0.00512	3.60049	0	5.28704	0
		15000			0.000123594	4.85654	0.000619643	5.60795	0	4.79615	0.000190995	5.03752		0	5.4602	0	4.97229	0	4.79914	0	6.14974		0	5.02678	0	6.06578	0	5.16777	0	5.18851		4.79914	0	4.76165	0.00197	3.61567	0	5.29816	0
		10000			0.000123594	4.86464	0.000206548	5.61746	0	4.80644	0.000190995	5.04938		0	5.47232	0	4.98513	0	4.81102	0	6.15825		0	5.03949	0	6.07476	0.000341997	5.1763	0	5.20046		4.81102	0	4.77251	0.00315	3.63085	0	5.30928	0.000205128
		44000			0.000185391	4.87273	0.000103274	5.62698	0.000134481	4.81674	0.000238743	5.06123		0	5.48444	0	4.99796	0	4.82291	0	6.16676		0	5.05221	0	6.08374	0	5.18483	0	5.2124		4.82291	0	4.78337	0.00315	3.64603	0	5.3204	0
		15000			0.000123594	4.88083	0	5.6365	0.000134481	4.82704	0.000286492	5.07309		0.00224	5.49656	0	5.0108	0	4.83479	0	6.17527		0	5.06492	0	6.09273	0.000683995	5.19336	0	5.22435		4.83479	0	4.79423	0.00158	3.66121	0	5.33151	0
		35000			0	4.88893	0.000206548	5.64602	0.000268962	4.83734	0.000238743	5.08495		0.00112	5.50868	0	5.02364	0	4.84668	0	6.18378		0	5.07763	0	6.10171	0	5.20189	0.0012	5.23629		4.84668	0	4.8051	0.00355	3.67639	0	5.34263	0
		34000			0.000185391	4.89703	0.000206548	5.65554	0.000403443	4.84764	0.000143246	5.09681		0	5.5208	0	5.03647	0	4.85856	0	6.19229		0	5.09034	0	6.11069	0.000683995	5.21042	0	5.24823		4.85856	0	4.81596	0.00394	3.69157	0	5.35375	0
		30000			6.17971e-05	4.90512	0.000103274	5.66506	0	4.85794	0.000143246	5.10866		0	5.53292	0	5.04931	0	4.87044	0	6.2008		0	5.10306	0.000666667	6.11968	0.000341997	5.21895	0.00040032	5.26018		4.87044	0	4.82682	0.00473	3.70674	0	5.36487	0
		40000			0.000247188	4.91322	0.000309821	5.67457	0.000268962	4.86823	0.000143246	5.12052		0	5.54504	0	5.06214	0	4.88233	0	6.20931		0	5.11577	0	6.12866	0	5.22747	0.00080064	5.27212		4.88233	0	4.83768	0.00473	3.72192	0	5.37599	0
		18000			0.000123594	4.92132	0.000103274	5.68409	0.000134481	4.87853	0.000238743	5.13238		0	5.55716	0	5.07498	0	4.89421	0	6.21782		0	5.12848	0	6.13764	0.00103	5.236	0.00040032	5.28406		4.89421	0.000942507	4.84854	0.00552	3.7371	0	5.38711	0
		21000			0.000247188	4.92942	0.000206548	5.69361	0.000134481	4.88883	0.000143246	5.14424		0	5.56928	0	5.08782	0.00126	4.9061	0	6.22633		0	5.1412	0	6.14663	0	5.24453	0	5.29601		4.9061	0	4.8594	0.00355	3.75228	0	5.39822	0
		59000			6.17971e-05	4.93752	0.000103274	5.70313	0	4.89913	4.77487e-05	5.15609		0	5.5814	0	5.10065	0	4.91798	0	6.23484		0	5.15391	0.000666667	6.15561	0	5.25306	0	5.30795		4.91798	0	4.87027	0.00552	3.76746	0	5.40934	0.000205128
		37000			0.000308985	4.94561	0.000103274	5.71265	0	4.90943	4.77487e-05	5.16795		0	5.59352	0	5.11349	0.00378	4.92986	0	6.24335		0	5.16662	0	6.16459	0	5.26159	0.00040032	5.31989		4.92986	0.000471254	4.88113	0.00315	3.78264	0	5.42046	0
		50000			0.000123594	4.95371	0.000516369	5.72217	0.000134481	4.91973	0.000143246	5.17981		0.00224	5.60564	0	5.12633	0	4.94175	0	6.25186		0.000518403	5.17933	0	6.17358	0.00137	5.27012	0.00080064	5.33184		4.94175	0	4.89199	0.00473	3.79782	0	5.43158	0
		42000			0.000123594	4.96181	0.000103274	5.73168	0.000403443	4.93003	9.54973e-05	5.19167		0	5.61776	0	5.13916	0	4.95363	0	6.26037		0	5.19205	0	6.18256	0.000341997	5.27865	0	5.34378		4.95363	0	4.90285	0.00355	3.813	0	5.4427	0
		57000			0.000185391	4.96991	0.000103274	5.7412	0.000537924	4.94032	4.77487e-05	5.20352		0	5.62988	0	5.152	0.00126	4.96552	0	6.26888		0	5.20476	0	6.19154	0	5.28718	0	5.35572		4.96552	0	4.91371	0.00315	3.82817	0	5.45381	0.000205128
		57000			0.000185391	4.97801	0.000103274	5.75072	0	4.95062	9.54973e-05	5.21538		0	5.642	0	5.16484	0.00252	4.9774	0	6.27739		0	5.21747	0	6.20053	0.000683995	5.29571	0	5.36767		4.9774	0	4.92457	0.00197	3.84335	0	5.46493	0
		37000			6.17971e-05	4.9861	0.000103274	5.76024	0.000403443	4.96092	0	5.22724		0	5.65412	0	5.17767	0	4.98928	0	6.28589		0	5.23018	0	6.20951	0.00103	5.30424	0	5.37961		4.98928	0	4.93544	0.00394	3.85853	0	5.47605	0
		35000			0.000123594	4.9942	0.000206548	5.76976	0.000134481	4.97122	0	5.2391		0	5.66624	0	5.19051	0	5.00117	0	6.2944		0	5.2429	0.000666667	6.21849	0	5.31277	0.00080064	5.39155		5.00117	0.000471254	4.9463	0.00473	3.87371	0	5.48717	0
		45000			0.000247188	5.0023	0.000206548	5.77927	0.000268962	4.98152	0	5.25096		0.00112	5.67836	0	5.20335	0.00126	5.01305	0	6.30291		0	5.25561	0	6.22748	0.00103	5.3213	0.00040032	5.4035		5.01305	0	4.95716	0.00197	3.88889	0	5.49829	0
		12000			0	5.0104	0.000516369	5.78879	0.000134481	4.99182	9.54973e-05	5.26281		0	5.69048	0	5.21618	0.00252	5.02494	0	6.31142		0.000518403	5.26832	0	6.23646	0.000683995	5.32983	0.00040032	5.41544		5.02494	0.000471254	4.96802	0.00236	3.90407	0	5.5094	0
		11000			0.000185391	5.0185	0	5.79831	0.000134481	5.00211	9.54973e-05	5.27467		0	5.7026	0	5.22902	0.00252	5.03682	0	6.31993		0	5.28104	0	6.24544	0.000683995	5.33836	0	5.42738		5.03682	0	4.97888	0.000788333	3.91925	0	5.52052	0
		12000			6.17971e-05	5.02659	0.000103274	5.80783	0	5.01241	0	5.28653		0.00112	5.71472	0	5.24185	0.00126	5.0487	0	6.32844		0	5.29375	0	6.25443	0.000341997	5.34688	0	5.43933		5.0487	0	4.98974	0.00197	3.93443	0	5.53164	0
		19000			0.000123594	5.03469	0.000206548	5.81735	0	5.02271	4.77487e-05	5.29839		0	5.72683	0	5.25469	0.00126	5.06059	0	6.33695		0.000518403	5.30646	0	6.26341	0.00103	5.35541	0.00040032	5.45127		5.06059	0	5.00061	0.00236	3.9496	0	5.54276	0
		18000			0	5.04279	0.000103274	5.82687	0.000134481	5.03301	0	5.31024		0.00112	5.73895	0	5.26753	0	5.07247	0	6.34546		0	5.31917	0	6.27239	0.00137	5.36394	0.00040032	5.46321		5.07247	0.000942507	5.01147	0.00236	3.96478	0	5.55388	0
		36000			6.17971e-05	5.05089	0.000413095	5.83638	0.000268962	5.04331	0.000143246	5.3221		0	5.75107	0	5.28036	0	5.08435	0	6.35397		0	5.33189	0	6.28138	0.000341997	5.37247	0	5.47516		5.08435	0	5.02233	0.00236	3.97996	0	5.56499	0
		17000			0	5.05898	0.000413095	5.8459	0	5.05361	4.77487e-05	5.33396		0	5.76319	0	5.2932	0	5.09624	0	6.36248		0.000518403	5.3446	0.000666667	6.29036	0.000683995	5.381	0.00040032	5.4871		5.09624	0	5.03319	0.00158	3.99514	0	5.57611	0
		110000			6.17971e-05	5.06708	0.000206548	5.85542	0.000268962	5.0639	0	5.34582		0	5.77531	0	5.30604	0	5.10812	0	6.37099		0	5.35731	0	6.29934	0.00103	5.38953	0.00040032	5.49904		5.10812	0	5.04405	0.00434	4.01032	0.000262881	5.58723	0
		35000			0	5.07518	0.000103274	5.86494	0.000268962	5.0742	4.77487e-05	5.35767		0	5.78743	0	5.31887	0	5.12001	0	6.3795		0	5.37003	0	6.30833	0.00171	5.39806	0	5.51099		5.12001	0.000471254	5.05491	0.00236	4.0255	0	5.59835	0
		99000			6.17971e-05	5.08328	0.000206548	5.87446	0.000134481	5.0845	4.77487e-05	5.36953		0	5.79955	0	5.33171	0	5.13189	0	6.38801		0	5.38274	0.000666667	6.31731	0.000683995	5.40659	0.00080064	5.52293		5.13189	0	5.06578	0.00355	4.04068	0	5.60947	0
		18000			6.17971e-05	5.09138	0.000309821	5.88398	0	5.0948	4.77487e-05	5.38139		0.00224	5.81167	0	5.34455	0	5.14377	0	6.39652		0.000518403	5.39545	0	6.32629	0	5.41512	0.00080064	5.53488		5.14377	0	5.07664	0.00276	4.05586	0	5.62059	0
		93000			0	5.09947	0.000413095	5.89349	0.000268962	5.1051	4.77487e-05	5.39325		0	5.82379	0	5.35738	0	5.15566	0	6.40503		0	5.40816	0	6.33528	0	5.42365	0.00040032	5.54682		5.15566	0	5.0875	0.000394166	4.07104	0	5.6317	0
		48000			0	5.10757	0.000206548	5.90301	0	5.1154	0	5.40511		0	5.83591	0	5.37022	0	5.16754	0	6.41354		0.000518403	5.42088	0	6.34426	0.000683995	5.43218	0	5.55876		5.16754	0	5.09836	0.00236	4.08621	0	5.64282	0
		58000			6.17971e-05	5.11567	0.000309821	5.91253	0.000268962	5.12569	0	5.41696		0	5.84803	0	5.38306	0	5.17943	0	6.42205		0	5.43359	0	6.35324	0.000341997	5.44071	0	5.57071		5.17943	0	5.10922	0.00197	4.10139	0	5.65394	0
		89000			6.17971e-05	5.12377	0.000103274	5.92205	0.000268962	5.13599	4.77487e-05	5.42882		0	5.86015	0	5.39589	0	5.19131	0	6.43056		0	5.4463	0	6.36223	0.000683995	5.44924	0.00040032	5.58265		5.19131	0.000471254	5.12008	0.00197	4.11657	0	5.66506	0
		43000			0	5.13187	0.000103274	5.93157	0.000268962	5.14629	0	5.44068		0	5.87227	0	5.40873	0	5.20319	0	6.43907		0	5.45901	0	6.37121	0.00137	5.45777	0.00080064	5.59459		5.20319	0	5.13095	0.00118	4.13175	0	5.67618	0
		122000			0	5.13996	0.000413095	5.94108	0.000268962	5.15659	9.54973e-05	5.45254		0	5.88439	0	5.42157	0	5.21508	0	6.44758		0.000518403	5.47173	0	6.38019	0.00137	5.46629	0	5.60654		5.21508	0	5.14181	0.00315	4.14693	0	5.68729	0
		217000			6.17971e-05	5.14806	0.000309821	5.9506	0	5.16689	0	5.46439		0	5.89651	0	5.4344	0	5.22696	0	6.45609		0	5.48444	0	6.38918	0.000341997	5.47482	0	5.61848		5.22696	0	5.15267	0.00158	4.16211	0	5.69841	0
		135000			0	5.15616	0	5.96012	0.000403443	5.17719	9.54973e-05	5.47625		0	5.90863	0	5.44724	0	5.23885	0	6.4646		0	5.49715	0	6.39816	0.000683995	5.48335	0	5.63042		5.23885	0	5.16353	0.00236	4.17729	0	5.70953	0
		71000			0.000123594	5.16426	0.000206548	5.96964	0.000134481	5.18749	0	5.48811		0	5.92075	0	5.46007	0	5.25073	0	6.47311		0.000518403	5.50987	0	6.40714	0.000683995	5.49188	0.00040032	5.64237		5.25073	0.000942507	5.17439	0.00236	4.19247	0	5.72065	0
		135000			6.17971e-05	5.17235	0.000103274	5.97916	0	5.19778	0	5.49997		0.00112	5.93287	0	5.47291	0	5.26261	0	6.48162		0	5.52258	0	6.41613	0.00103	5.50041	0.0024	5.65431		5.26261	0	5.18525	0.00236	4.20764	0	5.73177	0
					0	5.18045	0.000103274	5.98868	0	5.20808	0	5.51182		0	5.94499	0	5.48575	0	5.2745	0	6.49013		0	5.53529	0	6.42511	0.000683995	5.50894	0.0012	5.66625		5.2745	0	5.19612	0.00158	4.22282	0	5.74288	0
					0.000123594	5.18855	0.000103274	5.99819	0.000134481	5.21838	0.000143246	5.52368		0	5.95711	0	5.49858	0	5.28638	0	6.49864		0.00156	5.548	0	6.43409	0.000683995	5.51747	0.0016	5.6782		5.28638	0	5.20698	0.00276	4.238	0	5.754	0
					0	5.19665	0.000413095	6.00771	0.000268962	5.22868	0	5.53554		0	5.96923	0	5.51142	0	5.29826	0	6.50715		0	5.56072	0	6.44308	0.000683995	5.526	0.00080064	5.69014		5.29826	0	5.21784	0.00276	4.25318	0	5.76512	0
					6.17971e-05	5.20475	0.000206548	6.01723	0.000134481	5.23898	4.77487e-05	5.5474		0	5.98135	0	5.52426	0	5.31015	0	6.51566		0.00156	5.57343	0	6.45206	0.00137	5.53453	0.00040032	5.70208		5.31015	0	5.2287	0.00197	4.26836	0	5.77624	0
					0	5.21284	0.000206548	6.02675	0.000268962	5.24928	0	5.55926		0	5.99347	0	5.53709	0	5.32203	0	6.52417		0	5.58614	0	6.46104	0.00103	5.54306	0.00040032	5.71403		5.32203	0	5.23956	0.00158	4.28354	0	5.78736	0
					0	5.22094	0.000103274	6.03627	0	5.25957	4.77487e-05	5.57111		0	6.00559	0	5.54993	0	5.33392	0	6.53268		0.000518403	5.59886	0	6.47003	0.00103	5.55159	0.0012	5.72597		5.33392	0	5.25042	0.00236	4.29872	0	5.79847	0
					0.000123594	5.22904	0.000206548	6.04579	0.000806885	5.26987	0	5.58297		0	6.01771	0	5.56277	0	5.3458	0	6.54119		0.000518403	5.61157	0	6.47901	0.00205	5.56012	0.00040032	5.73791		5.3458	0.000471254	5.26129	0.00197	4.3139	0	5.80959	0
					0.000185391	5.23714	0.000309821	6.0553	0.000134481	5.28017	0	5.59483		0	6.02983	0	5.5756	0	5.35768	0	6.5497		0.000518403	5.62428	0	6.48799	0.00137	5.56865	0	5.74986		5.35768	0	5.27215	0.00158	4.32907	0	5.82071	0
					6.17971e-05	5.24524	0.000206548	6.06482	0	5.29047	4.77487e-05	5.60669		0	6.04195	0	5.58844	0	5.36957	0	6.55821		0	5.63699	0	6.49698	0.000341997	5.57718	0.00080064	5.7618		5.36957	0	5.28301	0.00158	4.34425	0	5.83183	0
					6.17971e-05	5.25333	0.000206548	6.07434	0.000134481	5.30077	0	5.61854		0	6.05407	0	5.60128	0	5.38145	0	6.56672		0.00207	5.64971	0	6.50596	0.00171	5.5857	0.00040032	5.77374		5.38145	0	5.29387	0.00276	4.35943	0	5.84295	0
					0.000123594	5.26143	0.000103274	6.08386	0.000134481	5.31107	9.54973e-05	5.6304		0	6.06619	0	5.61411	0	5.39334	0	6.57523		0.00156	5.66242	0	6.51494	0.00171	5.59423	0.0012	5.78569		5.39334	0	5.30473	0.00236	4.37461	0	5.85407	0
					6.17971e-05	5.26953	0.000206548	6.09338	0	5.32136	4.77487e-05	5.64226		0	6.07831	0	5.62695	0	5.40522	0	6.58374		0.00156	5.67513	0	6.52393	0.00103	5.60276	0.00080064	5.79763		5.40522	0	5.31559	0.00236	4.38979	0	5.86518	0
					0	5.27763	0.000309821	6.10289	0.000134481	5.33166	0.000143246	5.65412		0	6.09043	0	5.63979	0	5.4171	0	6.59225		0.00104	5.68785	0	6.53291	0.00103	5.61129	0.00040032	5.80958		5.4171	0	5.32646	0.00315	4.40497	0	5.8763	0
					0.000123594	5.28572	0.000309821	6.11241	0.000134481	5.34196	4.77487e-05	5.66597		0	6.10255	0	5.65262	0	5.42899	0	6.60076		0.00207	5.70056	0	6.54189	0.000341997	5.61982	0.00080064	5.82152		5.42899	0	5.33732	0.00276	4.42015	0	5.88742	0
					0	5.29382	0.000206548	6.12193	0.000134481	5.35226	0.000143246	5.67783		0	6.11467	0	5.66546	0	5.44087	0	6.60927		0.00156	5.71327	0	6.55088	0.00103	5.62835	0.00080064	5.83346		5.44087	0	5.34818	0.00197	4.43533	0	5.89854	0
					0.000185391	5.30192	0.000309821	6.13145	0	5.36256	9.54973e-05	5.68969		0	6.12679	0	5.67829	0	5.45276	0	6.61778		0.000518403	5.72598	0	6.55986	0.00137	5.63688	0	5.84541		5.45276	0.000471254	5.35904	0.00158	4.4505	0	5.90966	0
					0.000185391	5.31002	0.000103274	6.14097	0	5.37286	0.000143246	5.70155		0	6.13891	0	5.69113	0	5.46464	0	6.62628		0.00104	5.7387	0	6.56884	0.00137	5.64541	0.002	5.85735		5.46464	0	5.3699	0.00158	4.46568	0	5.92077	0
					0	5.31812	0.000103274	6.15049	0	5.38315	0.000286492	5.7134		0	6.15103	0	5.70397	0	5.47652	0	6.63479		0.00104	5.75141	0	6.57783	0.00171	5.65394	0.00080064	5.86929		5.47652	0	5.38076	0.00315	4.48086	0	5.93189	0
					0	5.32621	0.000103274	6.16	0	5.39345	0.000143246	5.72526		0	6.16315	0	5.7168	0	5.48841	0	6.6433		0.00156	5.76412	0.000666667	6.58681	0.00137	5.66247	0.0016	5.88124		5.48841	0	5.39163	0.00197	4.49604	0	5.94301	0
					6.17971e-05	5.33431	0.000103274	6.16952	0	5.40375	4.77487e-05	5.73712		0	6.17526	0	5.72964	0	5.50029	0	6.65181		0.000518403	5.77683	0.000666667	6.59579	0.00103	5.671	0.0016	5.89318		5.50029	0	5.40249	0.00434	4.51122	0	5.95413	0
					0	5.34241	0.000103274	6.17904	0.000134481	5.41405	0.000143246	5.74898		0	6.18738	0	5.74248	0	5.51217	0	6.66032		0.00104	5.78955	0	6.60478	0.00103	5.67953	0.00040032	5.90512		5.51217	0	5.41335	0.00118	4.5264	0	5.96525	0
					0	5.35051	0.000103274	6.18856	0.000134481	5.42435	0.000477486	5.76084		0	6.1995	0	5.75531	0	5.52406	0	6.66883		0.00104	5.80226	0	6.61376	0.00137	5.68806	0.00080064	5.91707		5.52406	0	5.42421	0.00158	4.54158	0	5.97636	0
					6.17971e-05	5.35861	0.000206548	6.19808	0	5.43465	0.000238743	5.77269		0	6.21162	0	5.76815	0	5.53594	0	6.67734		0.00104	5.81497	0	6.62274	0.00171	5.69659	0.002	5.92901		5.53594	0	5.43507	0.00197	4.55676	0.000262881	5.98748	0
					0.000123594	5.3667	0.000206548	6.20759	0	5.44494	0.000334241	5.78455		0	6.22374	0	5.78099	0	5.54783	0	6.68585		0	5.82769	0	6.63173	0.00171	5.70511	0.0016	5.94095		5.54783	0	5.44593	0.00197	4.57194	0	5.9986	0
					0.000185391	5.3748	0.000103274	6.21711	0	5.45524	0.000334241	5.79641		0	6.23586	0	5.79382	0	5.55971	0	6.69436		0.000518403	5.8404	0	6.64071	0.00137	5.71364	0.00040032	5.9529		5.55971	0.000471254	5.4568	0.00315	4.58711	0	6.00972	0
					6.17971e-05	5.3829	0.000103274	6.22663	0	5.46554	9.54973e-05	5.80827		0	6.24798	0	5.80666	0	5.57159	0	6.70287		0.00259	5.85311	0	6.6497	0.00171	5.72217	0.00040032	5.96484		5.57159	0	5.46766	0.00197	4.60229	0	6.02084	0
					0	5.391	0.000103274	6.23615	0	5.47584	0.000143246	5.82012		0	6.2601	0	5.8195	0	5.58348	0	6.71138		0.00207	5.86582	0	6.65868	0.00137	5.7307	0.00080064	5.97678		5.58348	0	5.47852	0.00118	4.61747	0.000262881	6.03195	0
					0.000185391	5.39909	0.000103274	6.24567	0	5.48614	0.000286492	5.83198		0	6.27222	0	5.83233	0	5.59536	0	6.71989		0.00259	5.87854	0	6.66766	0.00205	5.73923	0	5.98873		5.59536	0	5.48938	0.00315	4.63265	0	6.04307	0
					6.17971e-05	5.40719	0	6.25519	0	5.49644	0.000238743	5.84384		0	6.28434	0	5.84517	0	5.60725	0	6.7284		0.00207	5.89125	0.000666667	6.67665	0.00137	5.74776	0.0016	6.00067		5.60725	0	5.50024	0.00236	4.64783	0	6.05419	0
					6.17971e-05	5.41529	0	6.2647	0	5.50674	0.000334241	5.8557		0	6.29646	0	5.85801	0	5.61913	0	6.73691		0.00156	5.90396	0	6.68563	0.00239	5.75629	0.0016	6.01261		5.61913	0	5.5111	0.00158	4.66301	0.000262881	6.06531	0
					0	5.42339	0	6.27422	0	5.51703	0.000381989	5.86755		0	6.30858	0	5.87084	0	5.63101	0	6.74542		0.000518403	5.91668	0	6.69461	0.00239	5.76482	0.002	6.02456		5.63101	0	5.52197	0.00197	4.67819	0	6.07643	0
					0	5.43149	0	6.28374	0	5.52733	9.54973e-05	5.87941		0	6.3207	0	5.88368	0	5.6429	0	6.75393		0.00207	5.92939	0	6.7036	0.00103	5.77335	0.00040032	6.0365		5.6429	0.000471254	5.53283	0.00118	4.69337	0	6.08755	0
					0.000123594	5.43958	0	6.29326	0	5.53763	0.000429738	5.89127		0	6.33282	0	5.89651	0	5.65478	0	6.76244		0.00156	5.9421	0	6.71258	0.00137	5.78188	0.002	6.04844		5.65478	0.00141	5.54369	0.00158	4.70854	0	6.09866	0
					0.000123594	5.44768	0	6.30278	0	5.54793	0.000286492	5.90313		0	6.34494	0	5.90935	0	5.66667	0	6.77095		0.00104	5.95481	0.00133	6.72156	0.00376	5.79041	0.0016	6.06039		5.66667	0.000471254	5.55455	0.00197	4.72372	0	6.10978	0
					0	5.45578	0	6.3123	0	5.55823	0.000334241	5.91499		0	6.35706	0	5.92219	0	5.67855	0	6.77946		0.00207	5.96753	0	6.73055	0.00376	5.79894	0.0028	6.07233		5.67855	0	5.56541	0.00236	4.7389	0	6.1209	0
					6.17971e-05	5.46388	0	6.32181	0	5.56853	0.000381989	5.92684		0	6.36918	0	5.93502	0	5.69043	0	6.78797		0.00415	5.98024	0	6.73953	0.00239	5.80747	0.002	6.08428		5.69043	0	5.57627	0.00158	4.75408	0.000262881	6.13202	0
					6.17971e-05	5.47198	0	6.33133	0	5.57882	0.000381989	5.9387		0	6.3813	0	5.94786	0	5.70232	0	6.79648		0.00363	5.99295	0	6.74851	0.00205	5.816	0.0024	6.09622		5.70232	0.000471254	5.58714	0.00118	4.76926	0	6.14314	0
					6.17971e-05	5.48007	0.000103274	6.34085	0	5.58912	0.000525235	5.95056		0	6.39342	0	5.9607	0	5.7142	0	6.80499		0.00311	6.00567	0	6.7575	0.00205	5.82452	0.0012	6.10816		5.7142	0	5.598	0.00197	4.78444	0	6.15425	0
					0	5.48817	0	6.35037	0	5.59942	0.000238743	5.96242		0	6.40554	0	5.97353	0	5.72608	0	6.8135		0.00363	6.01838	0	6.76648	0.00205	5.83305	0.0012	6.12011		5.72608	0.000471254	5.60886	0.00197	4.79962	0	6.16537	0
					0.000123594	5.49627	0	6.35989	0	5.60972	0.000572984	5.97427		0	6.41766	0	5.98637	0.00252	5.73797	0	6.82201		0.00259	6.03109	0	6.77546	0.00274	5.84158	0.0028	6.13205		5.73797	0	5.61972	0.00197	4.8148	0	6.17649	0
					0	5.50437	0.000103274	6.3694	0	5.62002	0.000334241	5.98613		0	6.42978	0	5.99921	0	5.74985	0	6.83052		0.00311	6.0438	0	6.78445	0.00103	5.85011	0.0032	6.14399		5.74985	0.000471254	5.63058	0.00473	4.82997	0.000262881	6.18761	0
					0	5.51246	0	6.37892	0	5.63032	0.00071623	5.99799		0	6.4419	0	6.01204	0	5.76174	0	6.83903		0.00104	6.05652	0.00133	6.79343	0.00239	5.85864	0.0016	6.15594		5.76174	0	5.64145	0.00118	4.84515	0	6.19873	0
					0	5.52056	0	6.38844	0	5.64061	0.000429738	6.00985		0	6.45402	0	6.02488	0	5.77362	0	6.84754		0.00311	6.06923	0	6.80241	0.00171	5.86717	0.00040032	6.16788		5.77362	0	5.65231	0.00158	4.86033	0.000262881	6.20984	0
					0	5.52866	0	6.39796	0	5.65091	0.000190995	6.0217		0	6.46614	0	6.03772	0	5.7855	0	6.85605		0.00259	6.08194	0	6.8114	0.00103	5.8757	0.0028	6.17982		5.7855	0	5.66317	0.000788333	4.87551	0.000788643	6.22096	0
					6.17971e-05	5.53676	0	6.40748	0	5.66121	0.000572984	6.03356		0	6.47826	0	6.05055	0	5.79739	0	6.86456		0.00259	6.09465	0	6.82038	0.00171	5.88423	0.0032	6.19177		5.79739	0	5.67403	0.00236	4.89069	0	6.23208	0
					0	5.54486	0	6.417	0	5.67151	0.000572984	6.04542		0	6.49038	0	6.06339	0	5.80927	0	6.87307		0.00311	6.10737	0	6.82936	0.00205	5.89276	0.002	6.20371		5.80927	0.000471254	5.68489	0.00276	4.90587	0.000262881	6.2432	0
					6.17971e-05	5.55295	0	6.42651	0	5.68181	0.000525235	6.05728		0	6.5025	0	6.07623	0	5.82116	0	6.88158		0.00311	6.12008	0	6.83835	0.00274	5.90129	0.0024	6.21565		5.82116	0.000942507	5.69575	0.00118	4.92105	0	6.25432	0
					0	5.56105	0	6.43603	0	5.69211	0.000572984	6.06913		0	6.51462	0	6.08906	0	5.83304	0	6.89009		0.00518	6.13279	0.000666667	6.84733	0.00308	5.90982	0.0012	6.2276		5.83304	0.00141	5.70662	0.00236	4.93623	0.000262881	6.26544	0
					6.17971e-05	5.56915	0	6.44555	0	5.7024	0.000763978	6.08099		0	6.52674	0	6.1019	0	5.84492	0	6.8986		0.00778	6.14551	0.000666667	6.85631	0.00274	5.91835	0.0012	6.23954		5.84492	0.000942507	5.71748	0.00315	4.9514	0.000262881	6.27655	0
					0	5.57725	0.000103274	6.45507	0	5.7127	0.00105	6.09285		0	6.53886	0	6.11473	0	5.85681	0	6.90711		0.00259	6.15822	0	6.8653	0.00137	5.92688	0.0012	6.25148		5.85681	0.000471254	5.72834	0.00236	4.96658	0.000262881	6.28767	0
					6.17971e-05	5.58535	0	6.46459	0	5.723	0.000668481	6.10471		0	6.55098	0	6.12757	0	5.86869	0	6.91562		0.00156	6.17093	0	6.87428	0.00239	5.93541	0.0012	6.26343		5.86869	0.00189	5.7392	0.00158	4.98176	0	6.29879	0
					6.17971e-05	5.59344	0	6.47411	0	5.7333	0.000668481	6.11657		0	6.5631	0	6.14041	0	5.88058	0	6.92413		0.00622	6.18364	0	6.88326	0.00137	5.94393	0.0036	6.27537		5.88058	0.000471254	5.75006	0.00236	4.99694	0	6.30991	0
					6.17971e-05	5.60154	0.000103274	6.48362	0	5.7436	0.000620732	6.12842		0	6.57522	0	6.15324	0	5.89246	0	6.93264		0.00156	6.19636	0.000666667	6.89225	0.00205	5.95246	0.002	6.28731		5.89246	0.00141	5.76092	0.00197	5.01212	0	6.32103	0
					6.17971e-05	5.60964	0	6.49314	0	5.7539	0.000907224	6.14028		0	6.58734	0	6.16608	0	5.90434	0	6.94115		0.00467	6.20907	0.000666667	6.90123	0.00376	5.96099	0.0012	6.29926		5.90434	0.000471254	5.77179	0.00158	5.0273	0.000525762	6.33214	0
					0	5.61774	0.000206548	6.50266	0	5.7642	0.000859476	6.15214		0	6.59946	0	6.17892	0	5.91623	0	6.94966		0.00467	6.22178	0.000666667	6.91021	0.00171	5.96952	0.0052	6.3112		5.91623	0	5.78265	0.00236	5.04248	0.00158	6.34326	0
					0	5.62584	0.000103274	6.51218	0	5.77449	0.000859476	6.164		0	6.61158	0	6.19175	0	5.92811	0	6.95816		0.00467	6.2345	0	6.9192	0.00479	5.97805	0.0028	6.32314		5.92811	0.00141	5.79351	0.000394166	5.05766	0	6.35438	0
					0	5.63393	0	6.5217	0	5.78479	0.000811727	6.17585		0	6.62369	0	6.20459	0	5.93999	0	6.96667		0.00467	6.24721	0	6.92818	0.00171	5.98658	0.0016	6.33509		5.93999	0	5.80437	0.00315	5.07284	0.000262881	6.3655	0
					0	5.64203	0.000103274	6.53121	0	5.79509	0.00071623	6.18771		0	6.63581	0	6.21743	0	5.95188	0.000153092	6.97518		0.0057	6.25992	0	6.93716	0.00171	5.99511	0.0044	6.34703		5.95188	0.000942507	5.81523	0.00236	5.08801	0	6.37662	0
					6.17971e-05	5.65013	0	6.54073	0	5.80539	0.000954973	6.19957		0	6.64793	0	6.23026	0	5.96376	0	6.98369		0.00622	6.27263	0	6.94615	0.00171	6.00364	0.0016	6.35897		5.96376	0	5.82609	0.00158	5.10319	0	6.38773	0
					0	5.65823	0	6.55025	0	5.81569	0.00115	6.21143		0	6.66005	0	6.2431	0	5.97565	0	6.9922		0.0057	6.28535	0	6.95513	0.00342	6.01217	0.002	6.37092		5.97565	0	5.83696	0.00118	5.11837	0.000525762	6.39885	0
					6.17971e-05	5.66632	0	6.55977	0	5.82599	0.00071623	6.22328		0	6.67217	0	6.25594	0	5.98753	0	7.00071		0.00363	6.29806	0	6.96411	0.00239	6.0207	0.0044	6.38286		5.98753	0.000471254	5.84782	0.00118	5.13355	0.000525762	6.40997	0
					0	5.67442	0.000206548	6.56929	0.000134481	5.83628	0.00105	6.23514		0	6.68429	0	6.26877	0	5.99941	0	7.00922		0.0057	6.31077	0	6.9731	0.00103	6.02923	0.0036	6.39481		5.99941	0.000471254	5.85868	0.00158	5.14873	0	6.42109	0
					0.000185391	5.68252	0.000103274	6.57881	0	5.84658	0.000907224	6.247		0	6.69641	0	6.28161	0	6.0113	0	7.01773		0.00674	6.32348	0	6.98208	0.00239	6.03776	0.0044	6.40675		6.0113	0.000942507	5.86954	0.00118	5.16391	0.000262881	6.43221	0
					0	5.69062	0.000309821	6.58832	0	5.85688	0.00124	6.25886		0	6.70853	0	6.29444	0	6.02318	0	7.02624		0.00726	6.3362	0	6.99106	0.00308	6.04629	0.0036	6.41869		6.02318	0	5.8804	0.00118	5.17909	0.000525762	6.44332	0
					0.000123594	5.69872	0.000206548	6.59784	0	5.86718	0.000811727	6.27072		0	6.72065	0	6.30728	0	6.03507	0	7.03475		0.00829	6.34891	0	7.00005	0.00205	6.05482	0.0032	6.43064		6.03507	0.00189	5.89126	0.00158	5.19427	0	6.45444	0
					0.000123594	5.70681	0	6.60736	0	5.87748	0.00129	6.28257		0	6.73277	0	6.32012	0	6.04695	0	7.04326		0.0057	6.36162	0.000666667	7.00903	0.00239	6.06334	0.0052	6.44258		6.04695	0	5.90213	0.00236	5.20944	0	6.46556	0
					0	5.71491	0.000206548	6.61688	0	5.88778	0.00153	6.29443		0	6.74489	0	6.33295	0	6.05883	0	7.05177		0.00881	6.37434	0	7.01801	0.00171	6.07187	0.0016	6.45452		6.05883	0	5.91299	0.00315	5.22462	0	6.47668	0
					6.17971e-05	5.72301	0.000103274	6.6264	0	5.89807	0.00148	6.30629		0	6.75701	0	6.34579	0	6.07072	0	7.06028		0.00415	6.38705	0	7.027	0.00445	6.0804	0.0028	6.46647		6.07072	0.00141	5.92385	0.00118	5.2398	0	6.4878	0
					0	5.73111	0.000103274	6.63592	0	5.90837	0.00177	6.31815		0	6.76913	0	6.35863	0	6.0826	0	7.06879		0.00311	6.39976	0.000666667	7.03598	0.0041	6.08893	0.004	6.47841		6.0826	0.00141	5.93471	0.00118	5.25498	0	6.49892	0
					0.000123594	5.73921	0.000516369	6.64543	0	5.91867	0.00153	6.33		0	6.78125	0	6.37146	0	6.09449	0	7.0773		0.00674	6.41247	0.00267	7.04496	0.00239	6.09746	0.002	6.49035		6.09449	0.00141	5.94557	0.00118	5.27016	0	6.51003	0
					6.17971e-05	5.7473	0.000619643	6.65495	0	5.92897	0.00167	6.34186		0	6.79337	0	6.3843	0	6.10637	0	7.08581		0.00311	6.42519	0.000666667	7.05395	0.00171	6.10599	0.0032	6.5023		6.10637	0.00236	5.95643	0.00118	5.28534	0	6.52115	0
					0	5.7554	0.000206548	6.66447	0	5.93927	0.00167	6.35372		0	6.80549	0	6.39714	0	6.11825	0	7.09432		0.00674	6.4379	0	7.06293	0.00137	6.11452	0.0048	6.51424		6.11825	0.00141	5.9673	0.00315	5.30052	0	6.53227	0
					0.000247188	5.7635	0.000619643	6.67399	0	5.94957	0.00215	6.36558		0	6.81761	0	6.40997	0	6.13014	0	7.10283		0.00829	6.45061	0.000666667	7.07191	0.00239	6.12305	0.0044	6.52618		6.13014	0.00141	5.97816	0.00276	5.3157	0	6.54339	0.000205128
					0.000123594	5.7716	0.000516369	6.68351	0	5.95986	0.00205	6.37743		0	6.82973	0	6.42281	0	6.14202	0	7.11134		0.00518	6.46333	0.00133	7.0809	0.00274	6.13158	0.0036	6.53813		6.14202	0.00141	5.98902	0.00197	5.33087	0	6.55451	0
					0	5.77969	0.000722916	6.69302	0	5.97016	0.00234	6.38929		0	6.84185	0	6.43565	0	6.1539	0	7.11985		0.00259	6.47604	0.000666667	7.08988	0.00581	6.14011	0.00681	6.55007		6.1539	0.000942507	5.99988	0.00236	5.34605	0	6.56562	0
					6.17971e-05	5.78779	0.000516369	6.70254	0.000134481	5.98046	0.00229	6.40115		0	6.85397	0	6.44848	0	6.16579	0	7.12836		0.00622	6.48875	0.00133	7.09886	0.00376	6.14864	0.004	6.56201		6.16579	0.000942507	6.01074	0.00197	5.36123	0	6.57674	0
					0	5.79589	0.000516369	6.71206	0	5.99076	0.00253	6.41301		0	6.86609	0	6.46132	0	6.17767	0	7.13687		0.00674	6.50146	0	7.10785	0.00171	6.15717	0.0028	6.57396		6.17767	0.00189	6.0216	0.00197	5.37641	0	6.58786	0
					0.000123594	5.80399	0.000413095	6.72158	0	6.00106	0.00239	6.42487		0	6.87821	0	6.47416	0	6.18956	0	7.14538		0.00518	6.51418	0.000666667	7.11683	0.0041	6.1657	0.0056	6.5859		6.18956	0.00236	6.03247	0.00236	5.39159	0	6.59898	0
					6.17971e-05	5.81209	0.000516369	6.7311	0.000134481	6.01136	0.00234	6.43672		0	6.89033	0	6.48699	0	6.20144	0	7.15389		0.00467	6.52689	0.00133	7.12581	0.00205	6.17423	0.0048	6.59784		6.20144	0.00236	6.04333	0.00118	5.40677	0	6.6101	0
					6.17971e-05	5.82018	0.000516369	6.74062	0.000134481	6.02166	0.00267	6.44858		0	6.90245	0	6.49983	0	6.21332	0	7.1624		0.00415	6.5396	0.000666667	7.1348	0.00376	6.18275	0.00761	6.60979		6.21332	0	6.05419	0.000788333	5.42195	0	6.62121	0
					0.000123594	5.82828	0.000516369	6.75013	0.000134481	6.03195	0.00325	6.46044		0	6.91457	0	6.51266	0	6.22521	0	7.17091		0.00467	6.55232	0	7.14378	0.00445	6.19128	0.00681	6.62173		6.22521	0.00141	6.06505	0.00355	5.43713	0	6.63233	0
					6.17971e-05	5.83638	0.000309821	6.75965	0.000134481	6.04225	0.00291	6.4723		0	6.92669	0	6.5255	0	6.23709	0	7.17942		0.0057	6.56503	0.00133	7.15276	0.00445	6.19981	0.0032	6.63367		6.23709	0.00141	6.07591	0.00276	5.4523	0	6.64345	0
					0	5.84448	0.000206548	6.76917	0.000134481	6.05255	0.00291	6.48415		0	6.93881	0	6.53834	0	6.24898	0	7.18793		0.00726	6.57774	0.000666667	7.16175	0.00342	6.20834	0.0056	6.64562		6.24898	0.00141	6.08677	0.00315	5.46748	0	6.65457	0
					0.000123594	5.85258	0.000516369	6.77869	0	6.06285	0.00344	6.49601		0	6.95093	0	6.55117	0	6.26086	0	7.19644		0.00311	6.59045	0.000666667	7.17073	0.00308	6.21687	0.0044	6.65756		6.26086	0.000942507	6.09764	0.000788333	5.48266	0	6.66569	0
					0.000123594	5.86067	0.000413095	6.78821	0	6.07315	0.00329	6.50787		0	6.96305	0.000216029	6.56401	0	6.27274	0	7.20495		0.00467	6.60317	0.000666667	7.17971	0.00342	6.2254	0.0052	6.66951		6.27274	0.00189	6.1085	0.00158	5.49784	0	6.6768	0
					0	5.86877	0.000206548	6.79772	0.000537924	6.08345	0.00344	6.51973		0	6.97517	0	6.57685	0	6.28463	0	7.21346		0.00311	6.61588	0.002	7.1887	0.00445	6.23393	0.00641	6.68145		6.28463	0.0033	6.11936	0.00315	5.51302	0	6.68792	0.000205128
					0.000185391	5.87687	0.000516369	6.80724	0.000134481	6.09374	0.0032	6.53158		0	6.98729	0	6.58968	0	6.29651	0	7.22197		0.00518	6.62859	0.00133	7.19768	0.00445	6.24246	0.00641	6.69339		6.29651	0.000471254	6.13022	0.00236	5.5282	0	6.69904	0
					6.17971e-05	5.88497	0.000309821	6.81676	0	6.10404	0.00415	6.54344		0	6.99941	0	6.60252	0	6.3084	0.000153092	7.23048		0.00415	6.6413	0.00133	7.20666	0.00205	6.25099	0.00681	6.70534		6.3084	0.0033	6.14108	0.00118	5.54338	0	6.71016	0.000820513
					0	5.89306	0.000619643	6.82628	0	6.11434	0.00372	6.5553		0	7.01153	0	6.61536	0	6.32028	0	7.23899		0.00259	6.65402	0.00333	7.21565	0.00581	6.25952	0.00641	6.71728		6.32028	0.00189	6.15194	0.00355	5.55856	0	6.72128	0
					6.17971e-05	5.90116	0.000516369	6.8358	0.000134481	6.12464	0.00339	6.56716		0	7.02365	0	6.62819	0	6.33216	0	7.2475		0.00363	6.66673	0.00267	7.22463	0.00137	6.26805	0.0048	6.72922		6.33216	0.00189	6.16281	0.00158	5.57373	0	6.7324	0.000615385
					6.17971e-05	5.90926	0.000619643	6.84532	0.000403443	6.13494	0.00411	6.57901		0	7.03577	0	6.64103	0	6.34405	0.000153092	7.25601		0.00674	6.67944	0.00267	7.23361	0.00342	6.27658	0.0052	6.74117		6.34405	0.00189	6.17367	0.00236	5.58891	0	6.74351	0.000615385
					6.17971e-05	5.91736	0.000103274	6.85483	0.000672404	6.14524	0.00497	6.59087		0	7.04789	0	6.65387	0	6.35593	0	7.26452		0.00363	6.69216	0.000666667	7.2426	0.00479	6.28511	0.006	6.75311		6.35593	0.00189	6.18453	0.00394	5.60409	0	6.75463	0.000205128
					0.000123594	5.92546	0.000413095	6.86435	0	6.15553	0.00487	6.60273		0	7.06001	0	6.6667	0	6.36782	0	7.27303		0.00829	6.70487	0.00267	7.25158	0.00445	6.29364	0.0012	6.76505		6.36782	0.0033	6.19539	0.00315	5.61927	0	6.76575	0.000410256
					0	5.93355	0.000309821	6.87387	0.000134481	6.16583	0.00473	6.61459		0	7.07212	0	6.67954	0	6.3797	0	7.28154		0.00415	6.71758	0.000666667	7.26056	0.00308	6.30216	0.0044	6.777		6.3797	0.00141	6.20625	0.00118	5.63445	0.000262881	6.77687	0.000410256
					0	5.94165	0.000516369	6.88339	0.000403443	6.17613	0.00449	6.62645		0	7.08424	0	6.69238	0	6.39158	0	7.29005		0.00259	6.73029	0.00133	7.26955	0.00239	6.31069	0.00681	6.78894		6.39158	0.00236	6.21711	0.00355	5.64963	0	6.78799	0.000410256
					6.17971e-05	5.94975	0.000103274	6.89291	0	6.18643	0.00616	6.6383		0	7.09636	0	6.70521	0	6.40347	0	7.29855		0.00415	6.74301	0.002	7.27853	0.00376	6.31922	0.0056	6.80088		6.40347	0.000471254	6.22798	0.00315	5.66481	0	6.7991	0.000820513
					0.000185391	5.95785	0.000413095	6.90243	0.000134481	6.19673	0.00501	6.65016		0	7.10848	0	6.71805	0	6.41535	0	7.30706		0.00311	6.75572	0.00267	7.28751	0.00171	6.32775	0.004	6.81283		6.41535	0.00189	6.23884	0.00434	5.67999	0	6.81022	0.00144
					6.17971e-05	5.96595	0.000413095	6.91194	0.000134481	6.20703	0.00506	6.66202		0	7.1206	0	6.73088	0	6.42723	0	7.31557		0.00207	6.76843	0.00133	7.2965	0.00376	6.33628	0.004	6.82477		6.42723	0.00283	6.2497	0.00355	5.69517	0.000262881	6.82134	0.000410256
					0.000247188	5.97404	0.000722916	6.92146	0	6.21732	0.00511	6.67388		0	7.13272	0	6.74372	0	6.43912	0	7.32408		0.00415	6.78115	0	7.30548	0.00581	6.34481	0.0044	6.83671		6.43912	0.00189	6.26056	0.00434	5.71034	0	6.83246	0.000410256
					6.17971e-05	5.98214	0.00114	6.93098	0.000268962	6.22762	0.00463	6.68573		0	7.14484	0	6.75656	0	6.451	0	7.33259		0.00207	6.79386	0.00267	7.31446	0.00445	6.35334	0.0044	6.84866		6.451	0.00189	6.27142	0.00236	5.72552	0	6.84358	0.000410256
					0.000185391	5.99024	0.000516369	6.9405	0.000537924	6.23792	0.00554	6.69759		0	7.15696	0.000216029	6.76939	0	6.46289	0	7.3411		0.00363	6.80657	0.00133	7.32345	0.00547	6.36187	0.0024	6.8606		6.46289	0.00236	6.28228	0.00236	5.7407	0	6.85469	0.000615385
					0	5.99834	0.000309821	6.95002	0.000134481	6.24822	0.0054	6.70945		0	7.16908	0	6.78223	0	6.47477	0	7.34961		0.00415	6.81928	0.00333	7.33243	0.00308	6.3704	0.0036	6.87254		6.47477	0.0033	6.29315	0.00276	5.75588	0	6.86581	0.00123
					0.000185391	6.00643	0.000309821	6.95953	0.000134481	6.25852	0.00549	6.72131		0.00112	7.1812	0	6.79507	0	6.48665	0	7.35812		0.00518	6.832	0.000666667	7.34141	0.00445	6.37893	0.0048	6.88449		6.48665	0.00283	6.30401	0.00552	5.77106	0	6.87693	0.000410256
					6.17971e-05	6.01453	0.000722916	6.96905	0.000672404	6.26882	0.00516	6.73316		0	7.19332	0	6.8079	0.00126	6.49854	0	7.36663		0.00363	6.84471	0.00267	7.3504	0.00239	6.38746	0.0048	6.89643		6.49854	0.00141	6.31487	0.00394	5.78624	0	6.88805	0.00144
					0.000123594	6.02263	0.000309821	6.97857	0.000134481	6.27911	0.00554	6.74502		0	7.20544	0	6.82074	0	6.51042	0.000153092	7.37514		0.00207	6.85742	0.00267	7.35938	0.00445	6.39599	0.0032	6.90837		6.51042	0.000942507	6.32573	0.00591	5.80142	0	6.89917	0.000820513
					6.17971e-05	6.03073	0.000619643	6.98809	0.000268962	6.28941	0.00392	6.75688		0	7.21756	0.000216029	6.83358	0	6.52231	0.000459277	7.38365		0.00207	6.87014	0.00133	7.36836	0.00342	6.40452	0.0032	6.92032		6.52231	0.00236	6.33659	0.00473	5.8166	0.000262881	6.91028	0.00185
					6.17971e-05	6.03883	0.000413095	6.99761	0.000134481	6.29971	0.00482	6.76874		0	7.22968	0	6.84641	0.00126	6.53419	0	7.39216		0.00156	6.88285	0.002	7.37735	0.00274	6.41305	0.0036	6.93226		6.53419	0.00141	6.34745	0.00591	5.83177	0	6.9214	0.00144
					6.17971e-05	6.04692	0.000413095	7.00713	0.000134481	6.31001	0.0053	6.7806		0	7.2418	0.000216029	6.85925	0	6.54607	0	7.40067		0.00415	6.89556	0.00333	7.38633	0.00479	6.42157	0.0032	6.9442		6.54607	0.00518	6.35832	0.00315	5.84695	0	6.93252	0.000205128
					6.17971e-05	6.05502	0.000722916	7.01664	0	6.32031	0.00463	6.79245		0	7.25392	0	6.87209	0	6.55796	0	7.40918		0.00207	6.90827	0.002	7.39531	0.00342	6.4301	0.00641	6.95615		6.55796	0.0033	6.36918	0.00355	5.86213	0	6.94364	0.00144
					0.000123594	6.06312	0.000619643	7.02616	0.000403443	6.33061	0.00468	6.80431		0	7.26604	0	6.88492	0	6.56984	0.000306185	7.41769		0.00363	6.92099	0.002	7.4043	0.00308	6.43863	0.0016	6.96809		6.56984	0.00189	6.38004	0.00591	5.87731	0	6.95476	0.00123
					0.000185391	6.07122	0.000206548	7.03568	0.000403443	6.34091	0.00463	6.81617		0.00112	7.27816	0	6.89776	0	6.58173	0.000459277	7.4262		0	6.9337	0.00467	7.41328	0.00308	6.44716	0.006	6.98004		6.58173	0.00424	6.3909	0.00512	5.89249	0	6.96588	0.00103
					0.000123594	6.07932	0	7.0452	0.000134481	6.3512	0.00406	6.82803		0.00112	7.29028	0.00108	6.9106	0	6.59361	0.000306185	7.43471		0.00363	6.94641	0.00267	7.42226	0.00376	6.45569	0.0036	6.99198		6.59361	0.00236	6.40176	0.00394	5.90767	0	6.97699	0.00123
					0.000185391	6.08741	0.000103274	7.05472	0.000537924	6.3615	0.00358	6.83988		0	7.3024	0.000432059	6.92343	0	6.60549	0	7.44322		0.00207	6.95912	0.00333	7.43125	0.00274	6.46422	0.0044	7.00392		6.60549	0.0033	6.41262	0.00355	5.92285	0	6.98811	0.00185
					0.000185391	6.09551	0.000413095	7.06424	0.000403443	6.3718	0.00468	6.85174		0	7.31452	0.000432059	6.93627	0	6.61738	0	7.45173		0.00259	6.97184	0.00333	7.44023	0.00308	6.47275	0.0052	7.01587		6.61738	0.0033	6.42349	0.00473	5.93803	0	6.99923	0.000615385
					0	6.10361	0.000413095	7.07375	0.000403443	6.3821	0.00329	6.8636		0	7.32664	0	6.9491	0	6.62926	0	7.46024		0.00363	6.98455	0.004	7.44922	0.00274	6.48128	0.0048	7.02781		6.62926	0.00236	6.43435	0.00434	5.9532	0.000262881	7.01035	0.00123
					0.000185391	6.11171	0.000206548	7.08327	0.000537924	6.3924	0.00263	6.87546		0	7.33876	0.000216029	6.96194	0	6.64114	0.000306185	7.46875		0.00259	6.99726	0.00133	7.4582	0.00205	6.48981	0.0032	7.03975		6.64114	0.000942507	6.44521	0.00276	5.96838	0.000262881	7.02147	0.000410256
					0.000185391	6.1198	0.000309821	7.09279	0.000134481	6.4027	0.00325	6.88731		0	7.35088	0.000432059	6.97478	0	6.65303	0	7.47726		0.00467	7.00998	0.00133	7.46718	0.00274	6.49834	0.0036	7.0517		6.65303	0.00377	6.45607	0.00276	5.98356	0	7.03258	0.000410256
					0.000247188	6.1279	0.000103274	7.10231	0.000268962	6.41299	0.00234	6.89917		0.00112	7.363	0.000648088	6.98761	0	6.66491	0	7.48577		0.00259	7.02269	0.00533	7.47617	0.00171	6.50687	0.0028	7.06364		6.66491	0.00141	6.46693	0.00473	5.99874	0	7.0437	0.000820513
					0.000123594	6.136	0.000309821	7.11183	0.000941366	6.42329	0.00267	6.91103		0	7.37512	0.0013	7.00045	0	6.6768	0	7.49428		0.00363	7.0354	0.00133	7.48515	0.00376	6.5154	0.0032	7.07558		6.6768	0.00613	6.47779	0.00355	6.01392	0.000262881	7.05482	0.00185
					0	6.1441	0.000413095	7.12134	0.000268962	6.43359	0.00244	6.92289		0	7.38724	0.00151	7.01329	0	6.68868	0.000153092	7.50279		0.00467	7.04811	0.00133	7.49413	0.00205	6.52393	0.0044	7.08753		6.68868	0.00236	6.48866	0.000394166	6.0291	0.000262881	7.06594	0.00123
					0.000123594	6.1522	0.000206548	7.13086	0.000134481	6.44389	0.00282	6.93475		0	7.39936	0.000864118	7.02612	0	6.70056	0.000765462	7.5113		0.00156	7.06083	0.00133	7.50312	0.00205	6.53246	0.0032	7.09947		6.70056	0.0033	6.49952	0.00512	6.04428	0	7.07706	0.000615385
					6.17971e-05	6.16029	0.000206548	7.14038	0.000134481	6.45419	0.00263	6.9466		0	7.41148	0.000648088	7.03896	0	6.71245	0.000306185	7.51981		0.00311	7.07354	0.004	7.5121	0.00274	6.54098	0.0028	7.11141		6.71245	0.0033	6.51038	0.00512	6.05946	0	7.08817	0.00103
					0.000185391	6.16839	0.000722916	7.1499	0.000403443	6.46449	0.00248	6.95846		0	7.4236	0.000864118	7.0518	0.00126	6.72433	0.00061237	7.52832		0.00674	7.08625	0.004	7.52108	0.00376	6.54951	0.0056	7.12336		6.72433	0.00189	6.52124	0.00315	6.07463	0.000262881	7.09929	0.00164
					0.000247188	6.17649	0.000619643	7.15942	0.000134481	6.47478	0.00286	6.97032		0	7.43572	0.00302	7.06463	0	6.73622	0.000459277	7.53683		0.00259	7.09897	0.00333	7.53007	0.00308	6.55804	0.0044	7.1353		6.73622	0.00424	6.5321	0.00473	6.08981	0.000262881	7.11041	0.00103
					0.000247188	6.18459	0.000309821	7.16894	0	6.48508	0.00224	6.98218		0.00224	7.44784	0.000216029	7.07747	0	6.7481	0.000765462	7.54534		0.00311	7.11168	0.00467	7.53905	0.00137	6.56657	0.00681	7.14724		6.7481	0.0033	6.54296	0.00236	6.10499	0.000262881	7.12153	0.00103
					0.000123594	6.19269	0.000516369	7.17845	0.000268962	6.49538	0.00205	6.99403		0	7.45996	0.000864118	7.09031	0	6.75998	0.00061237	7.55385		0.00259	7.12439	0.002	7.54803	0.00239	6.5751	0.0048	7.15919		6.75998	0.00141	6.55383	0.00434	6.12017	0.000262881	7.13265	0.000615385
					6.17971e-05	6.20078	0.000103274	7.18797	0.000537924	6.50568	0.00201	7.00589		0	7.47208	0.00151	7.10314	0	6.77187	0.000306185	7.56236		0.00259	7.1371	0.002	7.55702	0.00103	6.58363	0.0028	7.17113		6.77187	0.00471	6.56469	0.00315	6.13535	0	7.14376	0.00164
					0.000308985	6.20888	0.000309821	7.19749	0.000403443	6.51598	0.00158	7.01775		0	7.4842	0.00108	7.11598	0	6.78375	0.00107	7.57087		0.00311	7.14982	0.002	7.566	0.00274	6.59216	0.00761	7.18307		6.78375	0.00236	6.57555	0.00512	6.15053	0	7.15488	0.00164
					0.000123594	6.21698	0.000206548	7.20701	0.000134481	6.52628	0.00196	7.02961		0.00112	7.49632	0.00238	7.12881	0	6.79564	0.000918555	7.57938		0.00363	7.16253	0.00267	7.57498	0.00274	6.60069	0.0044	7.19502		6.79564	0.00471	6.58641	0.00473	6.16571	0	7.166	0.00226
					0.000247188	6.22508	0	7.21653	0.000403443	6.53657	0.00172	7.04146		0	7.50844	0.00194	7.14165	0	6.80752	0.000153092	7.58789		0.00363	7.17524	0.002	7.58397	0.00205	6.60922	0.0036	7.20696		6.80752	0.00613	6.59727	0.00315	6.18089	0	7.17712	0.00308
					0.000123594	6.23318	0.000206548	7.22605	0.000403443	6.54687	0.00143	7.05332		0.00224	7.52056	0.00238	7.15449	0	6.8194	0.00061237	7.5964		0.00311	7.18795	0.004	7.59295	0.00239	6.61775	0.0044	7.2189		6.8194	0.00377	6.60813	0.00552	6.19607	0.000262881	7.18824	0.00308
					0.000185391	6.24127	0.000103274	7.23556	0.000537924	6.55717	0.00201	7.06518		0	7.53267	0.0013	7.16732	0	6.83129	0.00122	7.60491		0.00622	7.20067	0.00333	7.60193	0.00239	6.62628	0.004	7.23085		6.83129	0.00566	6.619	0.00709	6.21124	0.000525762	7.19936	0.00328
					0.000308985	6.24937	0.000413095	7.24508	0.000403443	6.56747	0.00134	7.07704		0	7.54479	0.0013	7.18016	0.00126	6.84317	0.00153	7.61342		0.00363	7.21338	0.002	7.61092	0.00171	6.63481	0.0028	7.24279		6.84317	0.0033	6.62986	0.00591	6.22642	0	7.21047	0.00328
					0.000247188	6.25747	0.000103274	7.2546	0.000672404	6.57777	0.00124	7.08889		0	7.55691	0.00173	7.193	0.00252	6.85505	0.00107	7.62193		0.00415	7.22609	0.00333	7.6199	0.00137	6.64334	0.0032	7.25474		6.85505	0.0033	6.64072	0.00434	6.2416	0.000262881	7.22159	0.0039
					0.000247188	6.26557	0.000309821	7.26412	0.000268962	6.58807	0.00119	7.10075		0	7.56903	0.00346	7.20583	0.00252	6.86694	0.000459277	7.63044		0.00311	7.23881	0.00333	7.62888	0.00205	6.65187	0.0024	7.26668		6.86694	0.00283	6.65158	0.00434	6.25678	0	7.23271	0.0041
					0.000247188	6.27366	0.000309821	7.27364	0.000537924	6.59837	0.000954973	7.11261		0	7.58115	0.00324	7.21867	0.00504	6.87882	0.000765462	7.63894		0.00674	7.25152	0.00133	7.63787	0.00239	6.66039	0.002	7.27862		6.87882	0.00801	6.66244	0.00434	6.27196	0.000262881	7.24383	0.00369
					0.000556174	6.28176	0.000309821	7.28315	0.000134481	6.60866	0.000907224	7.12447		0.00224	7.59327	0.00324	7.23151	0	6.89071	0.00153	7.64745		0.00622	7.26423	0.002	7.64685	0.00205	6.66892	0.0032	7.29057		6.89071	0.00566	6.6733	0.00552	6.28714	0.000262881	7.25495	0.00369
					0.000123594	6.28986	0.000103274	7.29267	0.000403443	6.61896	0.000811727	7.13633		0.00112	7.60539	0.00194	7.24434	0.00126	6.90259	0.00199	7.65596		0.00622	7.27694	0.000666667	7.65583	0.00239	6.67745	0.0016	7.30251		6.90259	0.00236	6.68417	0.00512	6.30232	0.000262881	7.26606	0.00574
					0.000185391	6.29796	0.000309821	7.30219	0.000403443	6.62926	0.000859476	7.14818		0.00337	7.61751	0.00281	7.25718	0.00631	6.91447	0.000306185	7.66447		0.00518	7.28966	0.002	7.66482	0.000341997	6.68598	0.0036	7.31445		6.91447	0.00518	6.69503	0.00591	6.3175	0.000262881	7.27718	0.00574
					0.000185391	6.30606	0.000413095	7.31171	0	6.63956	0.0011	7.16004		0.00112	7.62963	0.00259	7.27002	0	6.92636	0.000918555	7.67298		0.00363	7.30237	0.002	7.6738	0.00103	6.69451	0.0028	7.3264		6.92636	0.00801	6.70589	0.00591	6.33267	0.000525762	7.2883	0.00369
					0.000247188	6.31415	0.000103274	7.32123	0.000672404	6.64986	0.000907224	7.1719		0.00337	7.64175	0.00346	7.28285	0.00126	6.93824	0.00276	7.68149		0.00363	7.31508	0.00667	7.68278	0.00171	6.70304	0.004	7.33834		6.93824	0.00424	6.71675	0.00512	6.34785	0	7.29942	0.00513
					0.000432579	6.32225	0	7.33075	0.000941366	6.66016	0.000477486	7.18376		0.00224	7.65387	0.00454	7.29569	0	6.95013	0.00061237	7.69		0.00467	7.3278	0.00267	7.69177	0.00103	6.71157	0.0012	7.35028		6.95013	0.00848	6.72761	0.00867	6.36303	0	7.31054	0.00492
					0	6.33035	0.000206548	7.34026	0	6.67045	0.001	7.19561		0.00673	7.66599	0.00194	7.30853	0.00252	6.96201	0.00122	7.69851		0.00311	7.34051	0.000666667	7.70075	0.00342	6.7201	0.0028	7.36223		6.96201	0.00283	6.73847	0.00434	6.37821	0.000525762	7.32165	0.00554
					0.000308985	6.33845	0.000103274	7.34978	0.000806885	6.68075	0.00119	7.20747		0.00224	7.67811	0.00302	7.32136	0	6.97389	0.00184	7.70702		0.00259	7.35322	0.00267	7.70973	0.00137	6.72863	0.0016	7.37417		6.97389	0.00471	6.74934	0.00591	6.39339	0.00105	7.33277	0.00636
					0.000308985	6.34655	0.000206548	7.3593	0	6.69105	0.000429738	7.21933		0.00561	7.69023	0.00238	7.3342	0	6.98578	0.000918555	7.71553		0.00467	7.36593	0.002	7.71872	0.00308	6.73716	0.0024	7.38611		6.98578	0.0033	6.7602	0.00473	6.40857	0	7.34389	0.00574
					0.000247188	6.35464	0	7.36882	0.000268962	6.70135	0.000477486	7.23119		0.00449	7.70235	0.00216	7.34703	0.00126	6.99766	0.00168	7.72404		0.00259	7.37865	0.00133	7.7277	0.00171	6.74569	0.0032	7.39806		6.99766	0.00707	6.77106	0.00512	6.42375	0.000525762	7.35501	0.00779
					0.000185391	6.36274	0.000103274	7.37834	0.000537924	6.71165	0.00071623	7.24304		0.00449	7.71447	0.00216	7.35987	0	7.00955	0.00138	7.73255		0.00311	7.39136	0.00467	7.73668	0.00171	6.75422	0.0024	7.41		7.00955	0.00848	6.78192	0.00591	6.43893	0.00105	7.36613	0.00759
					0.000556174	6.37084	0.000309821	7.38786	0.000403443	6.72195	0.000429738	7.2549		0.00112	7.72659	0.00281	7.37271	0.00883	7.02143	0.00184	7.74106		0.00778	7.40407	0.002	7.74567	0.00103	6.76275	0.0048	7.42194		7.02143	0.00518	6.79278	0.00631	6.4541	0.000788643	7.37724	0.00636
					0.000370782	6.37894	0.000309821	7.39737	0.000268962	6.73224	0.000381989	7.26676		0.00224	7.73871	0.00259	7.38554	0.00126	7.03331	0.000765462	7.74957		0.00674	7.41679	0.004	7.75465	0.00103	6.77128	0.00080064	7.43389		7.03331	0.00801	6.80364	0.00788	6.46928	0.000788643	7.38836	0.00841
					0.000308985	6.38703	0	7.40689	0.000268962	6.74254	0.000620732	7.27862		0.00786	7.75083	0.00302	7.39838	0.00504	7.0452	0.0026	7.75808		0.00104	7.4295	0.00267	7.76363	0.000683995	6.7798	0.004	7.44583		7.0452	0.00613	6.81451	0.0067	6.48446	0.000525762	7.39948	0.00718
					0.000123594	6.39513	0	7.41641	0.000134481	6.75284	0.000429738	7.29048		0.00112	7.76295	0.00454	7.41122	0.00126	7.05708	0.00184	7.76659		0.00518	7.44221	0.000666667	7.77262	0.000683995	6.78833	0.0024	7.45777		7.05708	0.0099	6.82537	0.00434	6.49964	0.000788643	7.4106	0.00574
					0.000741565	6.40323	0	7.42593	0.000134481	6.76314	0.000429738	7.30233		0.00449	7.77507	0.00432	7.42405	0.00126	7.06896	0.00291	7.7751		0.00726	7.45492	0.00467	7.7816	0.000683995	6.79686	0.0016	7.46972		7.06896	0.00754	6.83623	0.00512	6.51482	0.00105	7.42172	0.008
					0.000123594	6.41133	0	7.43545	0.000268962	6.77344	0.000477486	7.31419		0.00561	7.78719	0.0041	7.43689	0	7.08085	0.0023	7.78361		0.00778	7.46764	0.00133	7.79058	0.00239	6.80539	0.0044	7.48166		7.08085	0.00895	6.84709	0.0067	6.53	0	7.43284	0.00759
					0.000185391	6.41943	0	7.44496	0.000403443	6.78374	0.000334241	7.32605		0.00224	7.79931	0.00302	7.44973	0	7.09273	0.00291	7.79212		0.00674	7.48035	0.00533	7.79957	0.00137	6.81392	0.002	7.4936		7.09273	0.00943	6.85795	0.01104	6.54518	0	7.44395	0.00718
					0.000247188	6.42752	0.000103274	7.45448	0	6.79403	0.000668481	7.33791		0.00449	7.81143	0.00346	7.46256	0.00631	7.10462	0.00367	7.80063		0.00881	7.49306	0.00333	7.80855	0.00171	6.82245	0.0048	7.50555		7.10462	0.01461	6.86881	0.00631	6.56036	0.000788643	7.45507	0.00554
					0.000494376	6.43562	0	7.464	0.000134481	6.80433	0.000334241	7.34976		0.00224	7.82355	0.00238	7.4754	0.00631	7.1165	0.00291	7.80914		0.00726	7.50577	0.00133	7.81753	0.00205	6.83098	0.0036	7.51749		7.1165	0.0066	6.87968	0.00591	6.57553	0.000525762	7.46619	0.01026
					0.000308985	6.44372	0	7.47352	0.000403443	6.81463	0.000477486	7.36162		0.00449	7.83567	0.00389	7.48824	0.00504	7.12838	0.00291	7.81765		0.0057	7.51849	0.00333	7.82652	0.000683995	6.83951	0.0032	7.52944		7.12838	0.00895	6.89054	0.00749	6.59071	0.00105	7.47731	0.00615
					0.000432579	6.45182	0.000103274	7.48304	0.000134481	6.82493	0.000572984	7.37348		0.00561	7.84779	0.00346	7.50107	0.00252	7.14027	0.00138	7.82616		0.0057	7.5312	0.002	7.8355	0.00171	6.84804	0.0028	7.54138		7.14027	0.01225	6.9014	0.00355	6.60589	0.00131	7.48843	0.00677
					0.000247188	6.45992	0.000103274	7.49256	0.000403443	6.83523	0.000334241	7.38534		0.00337	7.85991	0.00389	7.51391	0.00504	7.15215	0.00291	7.83467		0.00207	7.54391	0.002	7.84448	0.00171	6.85657	0.0024	7.55332		7.15215	0.01461	6.91226	0.00828	6.62107	0.00105	7.49954	0.00677
					0.000185391	6.46801	0	7.50207	0.000268962	6.84553	0.000525235	7.39719		0.00337	7.87203	0.00302	7.52675	0.00631	7.16404	0.0049	7.84318		0.00622	7.55663	0.000666667	7.85347	0.00205	6.8651	0.0032	7.56527		7.16404	0.02074	6.92312	0.00473	6.63625	0.000262881	7.51066	0.00738
					0.000185391	6.47611	0.000103274	7.51159	0.000672404	6.85583	0.000238743	7.40905		0.00898	7.88415	0.00605	7.53958	0.00504	7.17592	0.00321	7.85169		0.0057	7.56934	0.000666667	7.86245	0.00171	6.87363	0.0028	7.57721		7.17592	0.01084	6.93398	0.00907	6.65143	0.000788643	7.52178	0.00738
					0.000247188	6.48421	0	7.52111	0.000268962	6.86612	0.000429738	7.42091		0.00673	7.89627	0.00518	7.55242	0	7.1878	0.00367	7.8602		0.00363	7.58205	0.00267	7.87143	0.000683995	6.88216	0.0036	7.58915		7.1878	0.01508	6.94485	0.00788	6.66661	0.00131	7.5329	0.00882
					0.000247188	6.49231	0	7.53063	0.000537924	6.87642	0.000525235	7.43277		0.00224	7.90839	0.00367	7.56525	0.00378	7.19969	0.0023	7.86871		0.00674	7.59476	0.00267	7.88042	0.00103	6.89069	0.0016	7.6011		7.19969	0.01602	6.95571	0.00828	6.68179	0.000525762	7.54402	0.00862
					0.000308985	6.5004	0.000103274	7.54015	0.000403443	6.88672	0.000525235	7.44462		0.00337	7.92051	0.0041	7.57809	0.00504	7.21157	0.00367	7.87722		0.0057	7.60748	0.00533	7.8894	0.00103	6.89921	0.0024	7.61304		7.21157	0.01461	6.96657	0.00355	6.69696	0.000262881	7.55513	0.0119
					0.000123594	6.5085	0	7.54966	0.000537924	6.89702	0.000190995	7.45648		0.00449	7.93263	0.00389	7.59093	0	7.22346	0.00321	7.88573		0.00726	7.62019	0.004	7.89838	0.00103	6.90774	0.0028	7.62498		7.22346	0.01225	6.97743	0.00552	6.71214	0.000262881	7.56625	0.01231
					0.000370782	6.5166	0	7.55918	0.000537924	6.90732	0.000334241	7.46834		0.00786	7.94475	0.00626	7.60376	0.00252	7.23534	0.00505	7.89424		0.00674	7.6329	0.004	7.90737	0.00137	6.91627	0.0044	7.63693		7.23534	0.0132	6.98829	0.0067	6.72732	0.000525762	7.57737	0.0121
					0.000247188	6.5247	0	7.5687	0.000537924	6.91762	0.000238743	7.4802		0.00224	7.95687	0.00562	7.6166	0.00126	7.24722	0.00429	7.90275		0.00622	7.64562	0.00733	7.91635	0.000683995	6.9248	0.0012	7.64887		7.24722	0.01178	6.99915	0.00788	6.7425	0.000262881	7.58849	0.01538
					0.000308985	6.5328	0	7.57822	0.000403443	6.92791	0.000572984	7.49206		0.00337	7.96899	0.00583	7.62944	0.00252	7.25911	0.00413	7.91126		0.0057	7.65833	0.00267	7.92533	0.000683995	6.93333	0.0024	7.66081		7.25911	0.01555	7.01002	0.00907	6.75768	0.000788643	7.59961	0.01518
					0.000556174	6.54089	0.000103274	7.58774	0.000537924	6.93821	0.000286492	7.50391		0.00224	7.9811	0.00389	7.64227	0.00631	7.27099	0.00383	7.91977		0.00622	7.67104	0.002	7.93432	0.00103	6.94186	0.0024	7.67276		7.27099	0.01367	7.02088	0.00552	6.77286	0.00184	7.61073	0.01744
					0.000432579	6.54899	0	7.59726	0.000268962	6.94851	0.000334241	7.51577		0.00337	7.99322	0.00518	7.65511	0.00126	7.28287	0.00413	7.92828		0.00518	7.68375	0.00333	7.9433	0.00137	6.95039	0.0016	7.6847		7.28287	0.01461	7.03174	0.00867	6.78804	0.00158	7.62184	0.01313
					0.000247188	6.55709	0.000103274	7.60677	0.000537924	6.95881	0.000429738	7.52763		0.00224	8.00534	0.00432	7.66795	0	7.29476	0.00475	7.93679		0.00415	7.69647	0.00267	7.95228	0.00239	6.95892	0.0036	7.69664		7.29476	0.01414	7.0426	0.01143	6.80322	0.00105	7.63296	0.02092
					0.000370782	6.56519	0.000103274	7.61629	0.000403443	6.96911	0.000668481	7.53949		0.00449	8.01746	0.00367	7.68078	0.00378	7.30664	0.00521	7.9453		0.00467	7.70918	0.00333	7.96127	0.00274	6.96745	0.0048	7.70859		7.30664	0.01649	7.05346	0.00828	6.8184	0.00131	7.64408	0.01785
					0.000185391	6.57329	0	7.62581	0.000537924	6.97941	0.000334241	7.55134		0.00224	8.02958	0.00389	7.69362	0	7.31853	0.00367	7.95381		0.0057	7.72189	0.004	7.97025	0.00239	6.97598	0.004	7.72053		7.31853	0.01037	7.06432	0.00591	6.83357	0.00263	7.6552	0.02174
					0.000308985	6.58138	0	7.63533	0.000268962	6.9897	0.000381989	7.5632		0.00561	8.0417	0.00583	7.70646	0.00378	7.33041	0.00429	7.96232		0.00933	7.7346	0.00267	7.97923	0.00171	6.98451	0.0024	7.73247		7.33041	0.01697	7.07519	0.01222	6.84875	0.00158	7.66632	0.02051
					0.000185391	6.58948	0.000103274	7.64485	0.000537924	7	0.000429738	7.57506		0.00112	8.05382	0.00324	7.71929	0.00504	7.34229	0.00475	7.97082		0.00881	7.74732	0.00333	7.98822	0.00171	6.99304	0.0024	7.74442		7.34229	0.01744	7.08605	0.00512	6.86393	0.0021	7.67743	0.02154
					0.000247188	6.59758	0	7.65437	0.000134481	7.0103	0.000286492	7.58692		0.00337	8.06594	0.00583	7.73213	0.00504	7.35418	0.00459	7.97933		0.00363	7.76003	0.004	7.9972	0.00205	7.00157	0.0016	7.75636		7.35418	0.01414	7.09691	0.00512	6.87911	0.00289	7.68855	0.024
					0.000556174	6.60568	0	7.66388	0.000268962	7.0206	0.000190995	7.59877		0.00224	8.07806	0.00497	7.74497	0.00757	7.36606	0.00551	7.98784		0.00622	7.77274	0.004	8.00618	0.00137	7.0101	0.002	7.7683		7.36606	0.00895	7.10777	0.00709	6.89429	0.00131	7.69967	0.02174
					0.000247188	6.61377	0	7.6734	0.000672404	7.0309	0.000238743	7.61063		0.00449	8.09018	0.0067	7.7578	0.00126	7.37795	0.00612	7.99635		0.00415	7.78546	0.004	8.01517	0.00103	7.01862	0.00040032	7.78025		7.37795	0.01084	7.11863	0.00473	6.90947	0.00105	7.71079	0.02154
					0.000185391	6.62187	0	7.68292	0.000672404	7.0412	0.000190995	7.62249		0.00786	8.1023	0.00734	7.77064	0.00378	7.38983	0.00796	8.00486		0.00467	7.79817	0.006	8.02415	0.000341997	7.02715	0.00080064	7.79219		7.38983	0.01414	7.12949	0.00473	6.92465	0.00105	7.72191	0.02174
					0.000123594	6.62997	0	7.69244	0.000537924	7.05149	0.000190995	7.63435		0.00786	8.11442	0.00238	7.78347	0.00504	7.40171	0.00444	8.01337		0.00311	7.81088	0.00333	8.03313	0.00239	7.03568	0.0016	7.80413		7.40171	0.01225	7.14036	0.00788	6.93983	0.00315	7.73302	0.02236
					0.000123594	6.63807	0.000206548	7.70196	0.000403443	7.06179	0.000190995	7.64621		0.00673	8.12654	0.0067	7.79631	0.00378	7.4136	0.00612	8.02188		0.00259	7.82359	0.00333	8.04212	0.00171	7.04421	0.0012	7.81608		7.4136	0.01178	7.15122	0.00512	6.955	0.00105	7.74414	0.02174
					0.000123594	6.64617	0	7.71147	0.000403443	7.07209	4.77487e-05	7.65806		0.00112	8.13866	0.00605	7.80915	0.00126	7.42548	0.00536	8.03039		0.00415	7.83631	0.00467	8.0511	0.00137	7.05274	0.0016	7.82802		7.42548	0.00848	7.16208	0.00631	6.97018	0.00263	7.75526	0.02379
					0.000123594	6.65426	0.000103274	7.72099	0.000672404	7.08239	0.000238743	7.66992		0.00224	8.15078	0.00626	7.82198	0.00378	7.43737	0.00536	8.0389		0.0057	7.84902	0.00333	8.06008	0.000341997	7.06127	0.00040032	7.83997		7.43737	0.00801	7.17294	0.00473	6.98536	0.00158	7.76638	0.0201
					0.000185391	6.66236	0	7.73051	0.000806885	7.09269	0.000143246	7.68178		0.00449	8.1629	0.00626	7.83482	0.00378	7.44925	0.00505	8.04741		0.00622	7.86173	0.008	8.06907	0.00103	7.0698	0.00040032	7.85191		7.44925	0.00895	7.1838	0.00315	7.00054	0.00237	7.7775	0.024
					0.000123594	6.67046	0	7.74003	0	7.10299	0.000286492	7.69364		0.00561	8.17502	0.00562	7.84766	0.00631	7.46113	0.00597	8.05592		0.00415	7.87445	0.006	8.07805	0.00103	7.07833	0.0012	7.86385		7.46113	0.0099	7.19466	0.00315	7.01572	0.00289	7.78861	0.0201
					0.000308985	6.67856	0	7.74955	0.000268962	7.11328	0.000286492	7.70549		0.00898	8.18714	0.00626	7.86049	0.00378	7.47302	0.00321	8.06443		0.00363	7.88716	0.004	8.08703	0.000341997	7.08686	0.0016	7.8758		7.47302	0.01791	7.20553	0.00473	7.0309	0.00237	7.79973	0.02092
					0.000123594	6.68666	0.000206548	7.75907	0.000268962	7.12358	0.000190995	7.71735		0.00337	8.19926	0.00778	7.87333	0.01009	7.4849	0.0049	8.07294		0.00415	7.89987	0.00333	8.09602	0.000683995	7.09539	0.0016	7.88774		7.4849	0.00801	7.21639	0.00591	7.04608	0.00289	7.81085	0.01497
					6.17971e-05	6.69475	0	7.76858	0.000134481	7.13388	0.000143246	7.72921		0.01122	8.21138	0.00562	7.88617	0.00757	7.49678	0.00398	8.08145		0.0057	7.91258	0.002	8.105	0.00103	7.10392	0.0024	7.89968		7.49678	0.0099	7.22725	0.00394	7.06126	0.00394	7.82197	0.01559
					0.000185391	6.70285	0.000103274	7.7781	0.000672404	7.14418	9.54973e-05	7.74107		0.00449	8.2235	0.00367	7.899	0.00252	7.50867	0.00551	8.08996		0.00518	7.9253	0.00267	8.11398	0.00137	7.11245	0.0012	7.91163		7.50867	0.00236	7.23811	0.00355	7.07643	0.00421	7.83309	0.01518
					0.000123594	6.71095	0	7.78762	0.000806885	7.15448	4.77487e-05	7.75292		0.00337	8.23562	0.0054	7.91184	0.00378	7.52055	0.00643	8.09847		0.00156	7.93801	0.00133	8.12297	0.000341997	7.12098	0.00040032	7.92357		7.52055	0.00848	7.24897	0.00355	7.09161	0.00552	7.84421	0.01518
					6.17971e-05	6.71905	0.000103274	7.79714	0.000268962	7.16478	4.77487e-05	7.76478		0.00786	8.24774	0.00583	7.92468	0.00126	7.53244	0.00582	8.10698		0.00467	7.95072	0.00467	8.13195	0.00137	7.12951	0.0016	7.93551		7.53244	0.00613	7.25983	0.00591	7.10679	0.00499	7.85532	0.016
					0	6.72714	0	7.80666	0.000672404	7.17508	0.000190995	7.77664		0.00337	8.25986	0.0041	7.93751	0.00378	7.54432	0.00735	8.11549		0.00467	7.96344	0	8.14093	0.000341997	7.13803	0.0016	7.94746		7.54432	0.00801	7.2707	0.00394	7.12197	0.00315	7.86644	0.01067
					6.17971e-05	6.73524	0	7.81618	0	7.18537	9.54973e-05	7.7885		0.00561	8.27198	0.00907	7.95035	0.00252	7.5562	0.00459	8.124		0.00363	7.97615	0.00133	8.14992	0.00137	7.14656	0.0012	7.9594		7.5562	0.01178	7.28156	0.00355	7.13715	0.00421	7.87756	0.01272
					0	6.74334	0.000103274	7.82569	0.000268962	7.19567	0.000190995	7.80036		0.00673	8.2841	0.00518	7.96318	0.00631	7.56809	0.00628	8.13251		0.00311	7.98886	0.000666667	8.1589	0.000683995	7.15509	0.0016	7.97134		7.56809	0.00471	7.29242	0.00355	7.15233	0.00683	7.88868	0.01067
					0.000185391	6.75144	0	7.83521	0.000134481	7.20597	0	7.81221		0.0101	8.29622	0.00691	7.97602	0.00378	7.57997	0.0049	8.14102		0.00156	8.00157	0.00267	8.16788	0.00103	7.16362	0.00040032	7.98329		7.57997	0.00566	7.30328	0.00158	7.16751	0.00762	7.8998	0.016
					0	6.75954	0.000103274	7.84473	0.000268962	7.21627	4.77487e-05	7.82407		0.00337	8.30834	0.00691	7.98886	0.00504	7.59186	0.00566	8.14953		0.00311	8.01429	0.002	8.17687	0.00171	7.17215	0.00040032	7.99523		7.59186	0.00283	7.31414	0.00276	7.18269	0.0092	7.91091	0.00985
					0	6.76763	0.000103274	7.85425	0.000134481	7.22657	0.000238743	7.83593		0.00224	8.32046	0.00324	8.00169	0.00883	7.60374	0.0072	8.15804		0.00363	8.027	0.002	8.18585	0.00103	7.18068	0.00040032	8.00717		7.60374	0.00236	7.325	0.00394	7.19786	0.01262	7.92203	0.01169
					0	6.77573	0	7.86377	0.000134481	7.23687	0.000143246	7.84779		0.00561	8.33258	0.00497	8.01453	0.00252	7.61562	0.00505	8.16655		0.00311	8.03971	0.00133	8.19483	0.000341997	7.18921	0	8.01912		7.61562	0.00613	7.33587	0.00434	7.21304	0.0092	7.93315	0.01169
					0.000247188	6.78383	0	7.87328	0	7.24716	9.54973e-05	7.85964		0.00337	8.3447	0.00497	8.02737	0.00378	7.62751	0.0072	8.17506		0.00156	8.05242	0.00267	8.20382	0.00103	7.19774	0	8.03106		7.62751	0.00848	7.34673	0.00315	7.22822	0.00841	7.94427	0.00862
					0.000123594	6.79193	0	7.8828	0.000134481	7.25746	0	7.8715		0.00224	8.35682	0.00346	8.0402	0.00126	7.63939	0.00765	8.18357		0.00311	8.06514	0.00267	8.2128	0.000341997	7.20627	0.0012	8.043		7.63939	0.00424	7.35759	0.00236	7.2434	0.01052	7.95539	0.00903
					0	6.80003	0.000103274	7.89232	0.000403443	7.26776	9.54973e-05	7.88336		0.00337	8.36894	0.00302	8.05304	0.00252	7.65128	0.00612	8.19208		0.00104	8.07785	0.002	8.22179	0.000683995	7.2148	0.0024	8.05495		7.65128	0.0066	7.36845	0.00276	7.25858	0.01446	7.9665	0.01046
					0.000185391	6.80812	0	7.90184	0	7.27806	0	7.89522		0.00898	8.38106	0.00324	8.06588	0.00378	7.66316	0.00628	8.20059		0.00259	8.09056	0.00267	8.23077	0.00137	7.22333	0.00080064	8.06689		7.66316	0.00236	7.37931	0.00276	7.27376	0.01236	7.97762	0.00821
					0.000123594	6.81622	0	7.91136	0.000134481	7.28836	4.77487e-05	7.90707		0.00673	8.39318	0.00475	8.07871	0.00378	7.67504	0.00903	8.2091		0.00104	8.10328	0.00133	8.23975	0.000683995	7.23186	0	8.07883		7.67504	0.00518	7.39018	0.00197	7.28894	0.01341	7.98874	0.008
					6.17971e-05	6.82432	0.000206548	7.92088	0.000268962	7.29866	4.77487e-05	7.91893		0.00673	8.4053	0.00756	8.09155	0.00757	7.68693	0.00597	8.21761		0.00156	8.11599	0.00133	8.24874	0	7.24039	0.00040032	8.09078		7.68693	0.00377	7.40104	0.00118	7.30412	0.01656	7.99986	0.00636
					6.17971e-05	6.83242	0.000103274	7.93039	0.000403443	7.30895	4.77487e-05	7.93079		0.00898	8.41742	0.00648	8.10439	0.00126	7.69881	0.00582	8.22612		0.00311	8.1287	0.000666667	8.25772	0.000341997	7.24892	0.0016	8.10272		7.69881	0.00471	7.4119	0.00158	7.3193	0.01472	8.01098	0.00595
					0	6.84052	0.000103274	7.93991	0.000268962	7.31925	0	7.94265		0.00561	8.42953	0.00518	8.11722	0.00631	7.7107	0.00811	8.23463		0.00259	8.14141	0.002	8.2667	0.000683995	7.25744	0.00080064	8.11467		7.7107	0.000942507	7.42276	0.00118	7.33447	0.01735	8.02209	0.00554
					0.000247188	6.84861	0	7.94943	0	7.32955	4.77487e-05	7.9545		0.00449	8.44165	0.00518	8.13006	0.00504	7.72258	0.00674	8.24314		0.00156	8.15413	0	8.27569	0.000683995	7.26597	0.0012	8.12661		7.72258	0.00283	7.43362	0.00315	7.34965	0.0142	8.03321	0.00492
					0.000123594	6.85671	0.000103274	7.95895	0	7.33985	4.77487e-05	7.96636		0.00898	8.45377	0.00302	8.1429	0.00252	7.73446	0.00643	8.25165		0.00311	8.16684	0.000666667	8.28467	0.00103	7.2745	0.00080064	8.13855		7.73446	0.00189	7.44448	0.00118	7.36483	0.01393	8.04433	0.00615
					0	6.86481	0.000413095	7.96847	0.000134481	7.35015	0	7.97822		0.00561	8.46589	0.00475	8.15573	0.00378	7.74635	0.01072	8.26016		0.00207	8.17955	0.00333	8.29365	0.000341997	7.28303	0.0012	8.1505		7.74635	0.000471254	7.45535	0.00118	7.38001	0.01893	8.05545	0.00533
					0.000123594	6.87291	0.000516369	7.97799	0.000268962	7.36045	0	7.99008		0.00337	8.47801	0.00389	8.16857	0.00504	7.75823	0.00811	8.26867		0.00207	8.19227	0.000666667	8.30264	0.000683995	7.29156	0.00040032	8.16244		7.75823	0.00283	7.46621	0.000788333	7.39519	0.0255	8.06657	0.00328
					0.000123594	6.881	0.000309821	7.9875	0.000134481	7.37074	9.54973e-05	8.00194		0.00673	8.49013	0.00324	8.1814	0.00378	7.77011	0.00995	8.27718		0.00156	8.20498	0.00133	8.31162	0.000341997	7.30009	0.0012	8.17438		7.77011	0.00189	7.47707	0.000788333	7.41037	0.02366	8.07769	0.0039
					6.17971e-05	6.8891	0	7.99702	0.000134481	7.38104	4.77487e-05	8.01379		0.00561	8.50225	0.00281	8.19424	0.00126	7.782	0.0098	8.28569		0.000518403	8.21769	0.002	8.3206	0.000683995	7.30862	0.00040032	8.18633		7.782	0.00189	7.48793	0.00158	7.42555	0.02471	8.0888	0.0041
					0	6.8972	0	8.00654	0.000268962	7.39134	0	8.02565		0.00898	8.51437	0.00324	8.20708	0.00252	7.79388	0.01041	8.2942		0.00156	8.2304	0.000666667	8.32959	0.000341997	7.31715	0.0016	8.19827		7.79388	0.00283	7.49879	0.00158	7.44073	0.02234	8.09992	0.0039
					6.17971e-05	6.9053	0.000206548	8.01606	0.000537924	7.40164	0	8.03751		0.00449	8.52649	0.00454	8.21991	0	7.80577	0.00781	8.30271		0.00104	8.24312	0.00133	8.33857	0	7.32568	0.0012	8.21021		7.80577	0.00283	7.50965	0.000788333	7.4559	0.02813	8.11104	0.00308
					6.17971e-05	6.9134	0.000516369	8.02558	0.000537924	7.41194	0	8.04937		0.00337	8.53861	0.00367	8.23275	0.00126	7.81765	0.00704	8.31121		0.000518403	8.25583	0.00133	8.34755	0.000341997	7.33421	0.00080064	8.22216		7.81765	0.00236	7.52052	0.00158	7.47108	0.02734	8.12216	0.00328
					0	6.92149	0.000103274	8.03509	0.000268962	7.42224	0	8.06122		0.00337	8.55073	0.00346	8.24559	0.00126	7.82953	0.0072	8.31972		0.00156	8.26854	0.00133	8.35654	0.000683995	7.34274	0.00040032	8.2341		7.82953	0.00141	7.53138	0.000788333	7.48626	0.02708	8.13328	0.00369
					6.17971e-05	6.92959	0.000516369	8.04461	0.000268962	7.43254	0	8.07308		0.00224	8.56285	0.00562	8.25842	0.00252	7.84142	0.0072	8.32823		0.000518403	8.28126	0.002	8.36552	0.000683995	7.35127	0	8.24604		7.84142	0.00236	7.54224	0.00197	7.50144	0.02865	8.14439	0.00185
					0.000123594	6.93769	0.000516369	8.05413	0	7.44283	4.77487e-05	8.08494		0.00224	8.57497	0.00324	8.27126	0.00126	7.8533	0.00704	8.33674		0	8.29397	0.000666667	8.3745	0	7.3598	0.00040032	8.25799		7.8533	0.00141	7.5531	0.00315	7.51662	0.03181	8.15551	0.00226
					0.000185391	6.94579	0.000206548	8.06365	0.000134481	7.45313	4.77487e-05	8.0968		0.00449	8.58709	0.00216	8.2841	0	7.86519	0.00643	8.34525		0.00104	8.30668	0.00133	8.38349	0	7.36832	0.00080064	8.26993		7.86519	0.00141	7.56396	0.000788333	7.5318	0.03049	8.16663	0.00349
					0	6.95389	0.000309821	8.07317	0.000403443	7.46343	0	8.10865		0.00224	8.59921	0.00151	8.29693	0.00126	7.87707	0.00612	8.35376		0.00104	8.31939	0.000666667	8.39247	0.00137	7.37685	0.002	8.28187		7.87707	0.00283	7.57482	0.00118	7.54698	0.03207	8.17775	0.00308
					0	6.96198	0.000516369	8.08269	0.000403443	7.47373	0	8.12051		0.00224	8.61133	0.00216	8.30977	0.00378	7.88895	0.00674	8.36227		0.000518403	8.33211	0.00333	8.40145	0.000341997	7.38538	0.00080064	8.29382		7.88895	0.000942507	7.58569	0	7.56216	0.02629	8.18887	0.00103
					0	6.97008	0.000103274	8.0922	0.000403443	7.48403	4.77487e-05	8.13237		0.00449	8.62345	0.000864118	8.32261	0	7.90084	0.00566	8.37078		0.000518403	8.34482	0	8.41044	0.000683995	7.39391	0.00080064	8.30576		7.90084	0.000942507	7.59655	0.000788333	7.57733	0.02576	8.19998	0.00226
					0	6.97818	0.000722916	8.10172	0.000268962	7.49433	0	8.14423		0.00449	8.63557	0.00173	8.33544	0.00252	7.91272	0.00934	8.37929		0.000518403	8.35753	0.00267	8.41942	0	7.40244	0.0012	8.3177		7.91272	0.00141	7.60741	0.00197	7.59251	0.02997	8.2111	0.00226
					6.17971e-05	6.98628	0.000103274	8.11124	0.000268962	7.50462	0	8.15609		0.00449	8.64769	0.000648088	8.34828	0.00126	7.92461	0.00643	8.3878		0.00156	8.37024	0.00133	8.4284	0.000683995	7.41097	0.00040032	8.32965		7.92461	0.000942507	7.61827	0.00158	7.60769	0.02576	8.22222	0.00144
					0.000123594	6.99437	0.000413095	8.12076	0.000403443	7.51492	0	8.16794		0.00112	8.65981	0.000648088	8.36112	0	7.93649	0.00597	8.39631		0.000518403	8.38296	0.000666667	8.43739	0	7.4195	0.00080064	8.34159		7.93649	0.00141	7.62913	0.00118	7.62287	0.02471	8.23334	0.00205
					0.000123594	7.00247	0.000103274	8.13028	0.000268962	7.52522	0	8.1798		0.00337	8.67193	0.000432059	8.37395	0.00378	7.94837	0.00765	8.40482		0	8.39567	0	8.44637	0	7.42803	0.00040032	8.35353		7.94837	0.000471254	7.63999	0.000788333	7.63805	0.02156	8.24446	0.00226
					0	7.01057	0	8.13979	0.000134481	7.53552	0	8.19166		0.00112	8.68405	0.00108	8.38679	0.00378	7.96026	0.00857	8.41333		0.000518403	8.40838	0.000666667	8.45535	0	7.43656	0.0012	8.36548		7.96026	0.00141	7.65086	0.000788333	7.65323	0.01893	8.25557	0.00205
					0	7.01867	0.000103274	8.14931	0.000403443	7.54582	4.77487e-05	8.20352		0.00224	8.69617	0.000864118	8.39962	0.00252	7.97214	0.00597	8.42184		0.000518403	8.4211	0.002	8.46434	0	7.44509	0.00040032	8.37742		7.97214	0.000471254	7.66172	0.000788333	7.66841	0.01446	8.26669	0.00123
					0	7.02677	0.000103274	8.15883	0	7.55612	0	8.21537		0.00112	8.70829	0.000432059	8.41246	0.00252	7.98402	0.0072	8.43035		0.000518403	8.43381	0	8.47332	0	7.45362	0.0012	8.38936		7.98402	0.00283	7.67258	0	7.68359	0.01709	8.27781	0.00164
					0	7.03486	0.000309821	8.16835	0	7.56641	0	8.22723		0.00112	8.72041	0.000216029	8.4253	0.00252	7.99591	0.00765	8.43886		0.000518403	8.44652	0	8.4823	0.000341997	7.46215	0.0012	8.40131		7.99591	0	7.68344	0.00118	7.69876	0.01577	8.28893	0.000820513
					0	7.04296	0	8.17787	0	7.57671	0	8.23909		0.00561	8.73253	0.000432059	8.43813	0	8.00779	0.00765	8.44737		0.00104	8.45923	0.00267	8.49129	0	7.47068	0.00080064	8.41325		8.00779	0.00141	7.6943	0.000394166	7.71394	0.01498	8.30005	0.00123
					0	7.05106	0.00082619	8.18739	0	7.58701	0	8.25095		0.00224	8.74465	0.000432059	8.45097	0.00252	8.01968	0.00811	8.45588		0.000518403	8.47195	0	8.50027	0.000341997	7.47921	0.00040032	8.4252		8.01968	0.00141	7.70516	0.000788333	7.72912	0.01367	8.31117	0.000820513
					6.17971e-05	7.05916	0.000206548	8.1969	0.000134481	7.59731	0	8.2628		0.00112	8.75677	0.000864118	8.46381	0.00126	8.03156	0.00658	8.46439		0.000518403	8.48466	0	8.50925	0.000341997	7.48773	0.0012	8.43714		8.03156	0.000471254	7.71603	0	7.7443	0.01446	8.32228	0.00103
					6.17971e-05	7.06726	0.000413095	8.20642	0	7.60761	0	8.27466		0	8.76889	0.000864118	8.47664	0	8.04344	0.0072	8.4729		0.000518403	8.49737	0	8.51824	0.000341997	7.49626	0.00080064	8.44908		8.04344	0.000942507	7.72689	0.000788333	7.75948	0.01052	8.3334	0.000820513
					0.000185391	7.07535	0.000206548	8.21594	0	7.61791	0	8.28652		0.00224	8.78101	0.000432059	8.48948	0	8.05533	0.00566	8.48141		0.00104	8.51009	0.000666667	8.52722	0	7.50479	0.00040032	8.46103		8.05533	0	7.73775	0	7.77466	0.01104	8.34452	0.000615385
					0	7.08345	0.000413095	8.22546	0	7.6282	0	8.29838		0	8.79313	0.000432059	8.50232	0.00378	8.06721	0.00612	8.48992		0	8.5228	0.000666667	8.5362	0	7.51332	0.00040032	8.47297		8.06721	0	7.74861	0.000394166	7.78984	0.00789	8.35564	0.00164
					6.17971e-05	7.09155	0.000206548	8.23498	0	7.6385	0	8.31024		0.00449	8.80525	0.000864118	8.51515	0	8.0791	0.00398	8.49843		0.000518403	8.53551	0.002	8.54519	0	7.52185	0.00080064	8.48491		8.0791	0	7.75947	0	7.80502	0.00946	8.36676	0.000615385
					0	7.09965	0.000206548	8.2445	0	7.6488	0	8.32209		0.00112	8.81737	0.000216029	8.52799	0.00126	8.09098	0.00521	8.50694		0	8.54822	0.000666667	8.55417	0	7.53038	0.00040032	8.49686		8.09098	0.000471254	7.77033	0.000394166	7.82019	0.00762	8.37787	0.000410256
					0	7.10774	0.000103274	8.25401	0	7.6591	0	8.33395		0	8.82949	0.000864118	8.54083	0	8.10286	0.00321	8.51545		0.000518403	8.56094	0.000666667	8.56315	0	7.53891	0.00040032	8.5088		8.10286	0.000942507	7.7812	0	7.83537	0.00473	8.38899	0.000205128
					0	7.11584	0.000103274	8.26353	0	7.6694	0	8.34581		0.00224	8.84161	0.000216029	8.55366	0	8.11475	0.00383	8.52396		0	8.57365	0	8.57214	0.000341997	7.54744	0	8.52074		8.11475	0	7.79206	0.000394166	7.85055	0.00631	8.40011	0
					0	7.12394	0	8.27305	0	7.6797	0	8.35767		0.00112	8.85373	0.000432059	8.5665	0	8.12663	0.00337	8.53247		0	8.58636	0	8.58112	0	7.55597	0	8.53269		8.12663	0.000471254	7.80292	0.000788333	7.86573	0.00342	8.41123	0.000410256
					0	7.13204	0.000206548	8.28257	0	7.69	0	8.36952		0	8.86585	0	8.57934	0	8.13852	0.00306	8.54098		0	8.59907	0	8.5901	0.000341997	7.5645	0	8.54463		8.13852	0	7.81378	0	7.88091	0.00289	8.42235	0.000615385
					0	7.14014	0.000516369	8.29209	0	7.70029	0	8.38138		0.00449	8.87796	0.000432059	8.59217	0	8.1504	0.0023	8.54949		0	8.61179	0	8.59909	0	7.57303	0	8.55657		8.1504	0	7.82464	0	7.89609	0.00394	8.43346	0.000410256
					0	7.14823	0.000103274	8.3016	0	7.71059	0	8.39324		0	8.89008	0.000216029	8.60501	0	8.16228	0.00214	8.558		0	8.6245	0	8.60807	0	7.58156	0	8.56852		8.16228	0.00141	7.8355	0.000394166	7.91127	0.00394	8.44458	0.000410256
					0	7.15633	0.000516369	8.31112	0	7.72089	0	8.4051		0	8.9022	0.000648088	8.61784	0.00252	8.17417	0.00122	8.56651		0	8.63721	0	8.61705	0	7.59009	0	8.58046		8.17417	0	7.84637	0	7.92645	0.00289	8.4557	0.000205128
					0	7.16443	0.000206548	8.32064	0	7.73119	0	8.41695		0	8.91432	0.000432059	8.63068	0	8.18605	0.00199	8.57502		0	8.64993	0.000666667	8.62604	0	7.59862	0	8.5924		8.18605	0	7.85723	0	7.94163	0.00184	8.46682	0
					6.17971e-05	7.17253	0.000722916	8.33016	0	7.74149	0	8.42881		0.00112	8.92644	0	8.64352	0	8.19793	0.000459277	8.58353		0	8.66264	0.000666667	8.63502	0	7.60714	0	8.60435		8.19793	0	7.86809	0.000394166	7.9568	0.0021	8.47794	0.000410256
					0	7.18063	0.000103274	8.33968	0	7.75179	0	8.44067		0.00337	8.93856	0	8.65635	0	8.20982	0.00138	8.59204		0.000518403	8.67535	0.000666667	8.644	0	7.61567	0.00040032	8.61629		8.20982	0	7.87895	0.000394166	7.97198	0.000788643	8.48905	0.000205128
					0	7.18872	0.000206548	8.3492	0	7.76208	0	8.45253		0	8.95068	0	8.66919	0	8.2217	0.000459277	8.60055		0	8.68806	0.002	8.65299	0	7.6242	0	8.62823		8.2217	0	7.88981	0	7.98716	0.00184	8.50017	0.000205128
					0	7.19682	0.000103274	8.35871	0.000134481	7.77238	0	8.46438		0	8.9628	0	8.68203	0	8.23359	0.000765462	8.60906		0	8.70078	0	8.66197	0	7.63273	0	8.64018		8.23359	0	7.90067	0	8.00234	0.00158	8.51129	0.000205128
					6.17971e-05	7.20492	0.000206548	8.36823	0	7.78268	0	8.47624		0	8.97492	0.000432059	8.69486	0	8.24547	0.00061237	8.61757		0	8.71349	0	8.67095	0	7.64126	0	8.65212		8.24547	0.000471254	7.91154	0	8.01752	0.000788643	8.52241	0
					6.17971e-05	7.21302	0.000413095	8.37775	0	7.79298	0	8.4881		0	8.98704	0	8.7077	0	8.25735	0.000153092	8.62608		0	8.7262	0	8.67994	0	7.64979	0	8.66406		8.25735	0.000471254	7.9224	0	8.0327	0.000525762	8.53353	0
					6.17971e-05	7.22111	0.000309821	8.38727	0	7.80328	0	8.49996		0	8.99916	0.000216029	8.72054	0	8.26924	0.00061237	8.63459		0	8.73892	0.000666667	8.68892	0	7.65832	0	8.67601		8.26924	0	7.93326	0	8.04788	0.000525762	8.54465	0
					0	7.22921	0.000103274	8.39679	0.000134481	7.81358	0	8.51182		0	9.01128	0	8.73337	0.00126	8.28112	0.000153092	8.64309		0.000518403	8.75163	0	8.6979	0	7.66685	0	8.68795		8.28112	0	7.94412	0	8.06306	0.000262881	8.55576	0
					0	7.23731	0	8.40631	0	7.82387	0	8.52367		0.00112	9.0234	0	8.74621	0	8.29301	0	8.6516		0	8.76434	0	8.70689	0	7.67538	0	8.6999		8.29301	0	7.95498	0	8.07823	0.000262881	8.56688	0
					0	7.24541	0.000206548	8.41582	0	7.83417	0	8.53553		0	9.03552	0	8.75905	0	8.30489	0.000153092	8.66011		0	8.77705	0	8.71587	0	7.68391	0	8.71184		8.30489	0	7.96584	0	8.09341	0.000262881	8.578	0.000410256
					0	7.25351	0.000309821	8.42534	0	7.84447	0	8.54739		0	9.04764	0	8.77188	0	8.31677	0.000153092	8.66862		0.000518403	8.78977	0	8.72485	0	7.69244	0	8.72378		8.31677	0	7.97671	0	8.10859	0.000262881	8.58912	0.000205128
					6.17971e-05	7.2616	0.000413095	8.43486	0.000134481	7.85477	4.77487e-05	8.55925		0.00112	9.05976	0.000216029	8.78472	0.00126	8.32866	0.000153092	8.67713		0.000518403	8.80248	0.000666667	8.73384	0.000341997	7.70097	0.00040032	8.73573		8.32866	0.000471254	7.98757	0.000394166	8.12377	0.000262881	8.60024	0.000205128

## Sheet: HDX
SDS control - 0h													SDS control - 0h													SDS control - 0h															0h
H2O		2min		4min		6min		8min		10min			H2O		2min		4min		6min		8min		10min			H2O		2min		4min		6min		8min		10min			H2O		2min		4min		6min		8min		10min
Wavenumber (cm-1)	IR intensity	Wavenumber (cm-1)	IR intensity	Wavenumber (cm-1)	IR intensity	Wavenumber (cm-1)	IR intensity	Wavenumber (cm-1)	IR intensity	Wavenumber (cm-1)	IR intensity		Wavenumber (cm-1)	IR intensity	Wavenumber (cm-1)	IR intensity	Wavenumber (cm-1)	IR intensity	Wavenumber (cm-1)	IR intensity	Wavenumber (cm-1)	IR intensity	Wavenumber (cm-1)	IR intensity		Wavenumber (cm-1)	IR intensity	Wavenumber (cm-1)	IR intensity	Wavenumber (cm-1)	IR intensity	Wavenumber (cm-1)	IR intensity	Wavenumber (cm-1)	IR intensity	Wavenumber (cm-1)	IR intensity		Wavenumber (cm-1)	IR intensity	Wavenumber (cm-1)	IR intensity	Wavenumber (cm-1)	IR intensity	Wavenumber (cm-1)	IR intensity	Wavenumber (cm-1)	IR intensity	Wavenumber (cm-1)
1800.33	0	1800.33	0.01285	1800.33	0.01284	1800.33	0.01361	1800.33	0.0141	1800.33	0.01379		1800.33	0	1800.33	0.02395	1800.33	0.02318	1800.33	0.0241	1800.33	0.02263	1800.33	0.02607		1800.33	0	1800.33	0.01186	1800.33	0.01334	1800.33	0.0129	1800.33	0.01249	1800.33	0.01142		1800.33	0	1800.33	0.00153	1800.33	0.0064	1800.33	0	1800.33	0.00538	1800.33
1799.37	0.000380544	1799.37	0.01251	1799.37	0.01243	1799.37	0.01324	1799.37	0.01351	1799.37	0.013		1799.37	0.000368523	1799.37	0.02286	1799.37	0.02301	1799.37	0.02356	1799.37	0.02228	1799.37	0.02501		1799.37	0.000573291	1799.37	0.01221	1799.37	0.01355	1799.37	0.01281	1799.37	0.01226	1799.37	0.01142		1799.37	0.000181646	1799.37	0.00475	1799.37	0.0098	1799.37	0.00484	1799.37	0.00763	1799.37
1798.4	0.000765547	1798.4	0.01179	1798.4	0.01171	1798.4	0.01282	1798.4	0.01251	1798.4	0.0119		1798.4	0.000730395	1798.4	0.02147	1798.4	0.02258	1798.4	0.02265	1798.4	0.02166	1798.4	0.02376		1798.4	0.00103	1798.4	0.01215	1798.4	0.01353	1798.4	0.01239	1798.4	0.01178	1798.4	0.01109		1798.4	0.000107193	1798.4	0.00732	1798.4	0.01236	1798.4	0.0081	1798.4	0.00877	1798.4
1797.44	0.00115	1797.44	0.01082	1797.44	0.01094	1797.44	0.01238	1797.44	0.01132	1797.44	0.01078		1797.44	0.00101	1797.44	0.01988	1797.44	0.02186	1797.44	0.02147	1797.44	0.02081	1797.44	0.02244		1797.44	0.0014	1797.44	0.01185	1797.44	0.0133	1797.44	0.01166	1797.44	0.01122	1797.44	0.01055		1797.44	0.000382462	1797.44	0.0107	1797.44	0.01588	1797.44	0.01126	1797.44	0.01033	1797.44
1796.48	0.00137	1796.48	0.0097	1796.48	0.01013	1796.48	0.0118	1796.48	0.01014	1796.48	0.00969		1796.48	0.00113	1796.48	0.01828	1796.48	0.02091	1796.48	0.02011	1796.48	0.01989	1796.48	0.02098		1796.48	0.0016	1796.48	0.01145	1796.48	0.01292	1796.48	0.01065	1796.48	0.01071	1796.48	0.00987		1796.47	0.000573935	1796.47	0.01231	1796.47	0.01743	1796.47	0.01159	1796.47	0.0106	1796.47
1795.51	0.00172	1795.51	0.00891	1795.51	0.00978	1795.51	0.01132	1795.51	0.00948	1795.51	0.0092		1795.51	0.00107	1795.51	0.01678	1795.51	0.01986	1795.51	0.01888	1795.51	0.01931	1795.51	0.01979		1795.51	0.002	1795.51	0.01159	1795.51	0.0127	1795.51	0.00986	1795.51	0.01076	1795.51	0.00959		1795.51	0.00133	1795.51	0.01395	1795.51	0.01944	1795.51	0.01195	1795.51	0.0116	1795.51
1794.55	0.00203	1794.55	0.00837	1794.55	0.00956	1794.55	0.01066	1794.55	0.00916	1794.55	0.00893		1794.55	0.000930081	1794.55	0.01557	1794.55	0.01882	1794.55	0.0177	1794.55	0.01903	1794.55	0.01861		1794.55	0.0024	1794.55	0.01195	1794.55	0.0125	1794.55	0.00925	1794.55	0.01114	1794.55	0.00947		1794.54	0.00162	1794.54	0.01185	1794.54	0.01732	1794.54	0.00856	1794.54	0.01035	1794.54
1793.58	0.00252	1793.58	0.00829	1793.58	0.0096	1793.58	0.01006	1793.58	0.00912	1793.58	0.00899		1793.58	0.000913681	1793.58	0.01466	1793.58	0.01789	1793.58	0.01664	1793.58	0.01895	1793.58	0.01767		1793.58	0.00299	1793.58	0.01239	1793.58	0.01232	1793.58	0.00898	1793.58	0.01169	1793.58	0.00952		1793.58	0.00204	1793.58	0.00883	1793.58	0.01426	1793.58	0.00512	1793.58	0.00904	1793.58
1792.62	0.00321	1792.62	0.00849	1792.62	0.00966	1792.62	0.00963	1792.62	0.00904	1792.62	0.00922		1792.62	0.00125	1792.62	0.01409	1792.62	0.01714	1792.62	0.01561	1792.62	0.01869	1792.62	0.017		1792.62	0.00368	1792.62	0.0124	1792.62	0.01196	1792.62	0.00891	1792.62	0.01191	1792.62	0.00953		1792.62	0.00322	1792.62	0.00846	1792.62	0.01434	1792.62	0.00553	1792.62	0.00984	1792.62
1791.65	0.00379	1791.65	0.00851	1791.65	0.00914	1791.65	0.00917	1791.65	0.00845	1791.65	0.00907		1791.65	0.00201	1791.65	0.01387	1791.65	0.01654	1791.65	0.01445	1791.65	0.01776	1791.65	0.01632		1791.65	0.00411	1791.65	0.0113	1791.65	0.01112	1791.65	0.00864	1791.65	0.01118	1791.65	0.00903		1791.65	0.00424	1791.65	0.00886	1791.65	0.01495	1791.65	0.00681	1791.65	0.01023	1791.65
1790.69	0.00433	1790.69	0.00827	1790.69	0.00823	1790.69	0.00884	1790.69	0.00751	1790.69	0.00879		1790.69	0.00308	1790.69	0.01385	1790.69	0.01599	1790.69	0.01333	1790.69	0.01627	1790.69	0.01581		1790.69	0.00444	1790.69	0.00946	1790.69	0.01001	1790.69	0.0082	1790.69	0.00976	1790.69	0.00828		1790.69	0.00553	1790.69	0.01247	1790.69	0.01906	1790.69	0.01148	1790.69	0.01208	1790.69
1789.73	0.00463	1789.73	0.00752	1789.73	0.00684	1789.73	0.00836	1789.73	0.00628	1789.73	0.00817		1789.73	0.00422	1789.73	0.01393	1789.73	0.01537	1789.73	0.0123	1789.73	0.01444	1789.73	0.01514		1789.73	0.00445	1789.73	0.00711	1789.73	0.00866	1789.73	0.00743	1789.73	0.00787	1789.73	0.00721		1789.72	0.00534	1789.72	0.01248	1789.72	0.01862	1789.72	0.0116	1789.72	0.0103	1789.72
1788.76	0.00526	1788.76	0.00691	1788.76	0.00611	1788.76	0.00825	1788.76	0.00557	1788.76	0.00821		1788.76	0.0052	1788.76	0.01382	1788.76	0.0146	1788.76	0.01184	1788.76	0.01306	1788.76	0.01482		1788.76	0.00481	1788.76	0.00552	1788.76	0.00768	1788.76	0.00683	1788.76	0.00656	1788.76	0.00666		1788.76	0.00535	1788.76	0.01365	1788.76	0.01965	1788.76	0.01341	1788.76	0.01012	1788.76
1787.8	0.00603	1787.8	0.00632	1787.8	0.00584	1787.8	0.00818	1787.8	0.00532	1787.8	0.00843		1787.8	0.00597	1787.8	0.01346	1787.8	0.01371	1787.8	0.01179	1787.8	0.01218	1787.8	0.01446		1787.8	0.00526	1787.8	0.00462	1787.8	0.00701	1787.8	0.00626	1787.8	0.00579	1787.8	0.00634		1787.79	0.00446	1787.79	0.01048	1787.79	0.01544	1787.79	0.01054	1787.79	0.00737	1787.79
1786.83	0.00684	1786.83	0.00581	1786.83	0.00586	1786.83	0.00802	1786.83	0.00543	1786.83	0.00857		1786.83	0.00656	1786.83	0.01285	1786.83	0.01281	1786.83	0.01191	1786.83	0.01169	1786.83	0.01401		1786.83	0.00574	1786.83	0.00427	1786.83	0.0066	1786.83	0.00571	1786.83	0.00537	1786.83	0.0061		1786.83	0.00347	1786.83	0.00532	1786.83	0.00867	1786.83	0.00553	1786.83	0.0038	1786.83
1785.87	0.00757	1785.87	0.00547	1785.87	0.00594	1785.87	0.00773	1785.87	0.00569	1785.87	0.00841		1785.87	0.00711	1785.87	0.01207	1785.87	0.01201	1785.87	0.01192	1785.87	0.01133	1785.87	0.01358		1785.87	0.00625	1785.87	0.00424	1785.87	0.00638	1785.87	0.00526	1785.87	0.00504	1785.87	0.00583		1785.87	0.00304	1785.87	0.000831947	1785.87	0.00235	1785.87	0.00109	1785.87	0.0007993	1785.87
1784.9	0.00806	1784.9	0.0053	1784.9	0.00581	1784.9	0.00726	1784.9	0.00586	1784.9	0.00783		1784.9	0.00773	1784.9	0.01129	1784.9	0.01133	1784.9	0.0116	1784.9	0.01093	1784.9	0.01323		1784.9	0.00683	1784.9	0.00429	1784.9	0.00626	1784.9	0.005	1784.9	0.00462	1784.9	0.0055		1784.9	0.00357	1784.9	0	1784.9	0	1784.9	0.000155668	1784.9	0	1784.9
1783.94	0.00832	1783.94	0.00521	1783.94	0.0054	1783.94	0.00662	1783.94	0.00577	1783.94	0.00692		1783.94	0.00844	1783.94	0.01064	1783.94	0.01078	1783.94	0.01093	1783.94	0.01046	1783.94	0.01295		1783.94	0.00746	1783.94	0.0043	1783.94	0.00617	1783.94	0.00499	1783.94	0.00408	1783.94	0.00515		1783.94	0.00442	1783.94	0.00181	1783.94	0.000693081	1783.94	0.00164	1783.94	0.000493778	1783.94
1782.98	0.0086	1782.98	0.00522	1782.98	0.00498	1782.98	0.006	1782.98	0.0055	1782.98	0.00607		1782.98	0.00919	1782.98	0.01013	1782.98	0.01034	1782.98	0.01018	1782.98	0.01012	1782.98	0.01279		1782.98	0.00823	1782.98	0.00438	1782.98	0.00613	1782.98	0.00531	1782.98	0.00368	1782.98	0.00505		1782.97	0.00522	1782.97	0.00524	1782.97	0.00369	1782.97	0.00494	1782.97	0.00219	1782.97
1782.01	0.00906	1782.01	0.00513	1782.01	0.00463	1782.01	0.00546	1782.01	0.00508	1782.01	0.00543		1782.01	0.00991	1782.01	0.00968	1782.01	0.01004	1782.01	0.00962	1782.01	0.00998	1782.01	0.01269		1782.01	0.00899	1782.01	0.00442	1782.01	0.00607	1782.01	0.00578	1782.01	0.00348	1782.01	0.0052		1782.01	0.00545	1782.01	0.00765	1782.01	0.00636	1782.01	0.00764	1782.01	0.00383	1782.01
1781.05	0.0098	1781.05	0.0049	1781.05	0.00447	1781.05	0.0051	1781.05	0.00467	1781.05	0.00508		1781.05	0.01059	1781.05	0.00919	1781.05	0.00989	1781.05	0.00943	1781.05	0.00993	1781.05	0.01267		1781.05	0.00966	1781.05	0.00435	1781.05	0.00594	1781.05	0.0062	1781.05	0.00345	1781.05	0.00552		1781.04	0.00542	1781.04	0.00869	1781.04	0.00838	1781.04	0.00942	1781.04	0.00552	1781.04
1780.08	0.01067	1780.08	0.00445	1780.08	0.0043	1780.08	0.00482	1780.08	0.00426	1780.08	0.0048		1780.08	0.0113	1780.08	0.00864	1780.08	0.0099	1780.08	0.00953	1780.08	0.0097	1780.08	0.01266		1780.08	0.01008	1780.08	0.00399	1780.08	0.00566	1780.08	0.00631	1780.08	0.00335	1780.08	0.0057		1780.08	0.00554	1780.08	0.0086	1780.08	0.00973	1780.08	0.00998	1780.08	0.00699	1780.08
1779.12	0.01139	1779.12	0.00382	1779.12	0.00394	1779.12	0.00443	1779.12	0.00381	1779.12	0.00433		1779.12	0.01213	1779.12	0.00809	1779.12	0.00995	1779.12	0.0096	1779.12	0.00905	1779.12	0.01254		1779.12	0.01024	1779.12	0.00333	1779.12	0.00523	1779.12	0.00597	1779.12	0.00301	1779.12	0.00545		1779.11	0.00626	1779.11	0.00816	1779.11	0.01077	1779.11	0.00972	1779.11	0.00812	1779.11
1778.15	0.01178	1778.15	0.0031	1778.15	0.00336	1778.15	0.00379	1778.15	0.00334	1778.15	0.00358		1778.15	0.01307	1778.15	0.00761	1778.15	0.00985	1778.15	0.00935	1778.15	0.00805	1778.15	0.01224		1778.15	0.01029	1778.15	0.00266	1778.15	0.00481	1778.15	0.00533	1778.15	0.00252	1778.15	0.00478		1778.15	0.00808	1778.15	0.00942	1778.15	0.0135	1778.15	0.01085	1778.15	0.00991	1778.15
1777.19	0.01174	1777.19	0.00234	1777.19	0.00262	1777.19	0.00276	1777.19	0.00288	1777.19	0.00248		1777.19	0.01389	1777.19	0.00719	1777.19	0.00933	1777.19	0.00857	1777.19	0.0069	1777.19	0.01156		1777.19	0.01034	1777.19	0.00232	1777.19	0.0046	1777.19	0.00457	1777.19	0.00213	1777.19	0.00384		1777.19	0.01033	1777.19	0.01126	1777.19	0.01639	1777.19	0.01217	1777.19	0.01123	1777.19
1776.23	0.01171	1776.23	0.00191	1776.23	0.00244	1776.23	0.00177	1776.23	0.00291	1776.23	0.00172		1776.23	0.01433	1776.23	0.00666	1776.23	0.00823	1776.23	0.00745	1776.23	0.00614	1776.23	0.0108		1776.23	0.01086	1776.23	0.0031	1776.23	0.00501	1776.23	0.00418	1776.23	0.0025	1776.23	0.00337		1776.22	0.01307	1776.22	0.01505	1776.22	0.02132	1776.22	0.01597	1776.22	0.01384	1776.22
1775.26	0.01154	1775.26	0.00151	1775.26	0.00242	1775.26	0.000669462	1775.26	0.00321	1775.26	0.000880043		1775.26	0.01418	1775.26	0.00601	1775.26	0.00658	1775.26	0.00596	1775.26	0.00567	1775.26	0.0096		1775.26	0.01146	1775.26	0.00449	1775.26	0.00579	1775.26	0.00391	1775.26	0.0034	1775.26	0.00315		1775.26	0.01438	1775.26	0.01488	1775.26	0.02146	1775.26	0.01564	1775.26	0.01334	1775.26
1774.3	0.01162	1774.3	0.00138	1774.3	0.00286	1774.3	0	1774.3	0.00392	1774.3	0.000466379		1774.3	0.01356	1774.3	0.00516	1774.3	0.00469	1774.3	0.00455	1774.3	0.00554	1774.3	0.00839		1774.3	0.01228	1774.3	0.00633	1774.3	0.00684	1774.3	0.00386	1774.3	0.00479	1774.3	0.00339		1774.29	0.01461	1774.29	0.01248	1774.29	0.01917	1774.29	0.0136	1774.29	0.01186	1774.29
1773.33	0.01219	1773.33	0.00166	1773.33	0.00375	1773.33	0.000132625	1773.33	0.00498	1773.33	0.000818799		1773.33	0.0128	1773.33	0.00415	1773.33	0.00308	1773.33	0.00362	1773.33	0.00567	1773.33	0.00763		1773.33	0.01338	1773.33	0.00816	1773.33	0.00789	1773.33	0.00404	1773.33	0.00636	1773.33	0.00406		1773.33	0.01538	1773.33	0.0143	1773.33	0.02216	1773.33	0.01671	1773.33	0.01444	1773.33
1772.37	0.01248	1772.37	0.00145	1772.37	0.00359	1772.37	0.000125797	1772.37	0.00528	1772.37	0.000618866		1772.37	0.01236	1772.37	0.00333	1772.37	0.00222	1772.37	0.00298	1772.37	0.0054	1772.37	0.00661		1772.37	0.01379	1772.37	0.00836	1772.37	0.00807	1772.37	0.00364	1772.37	0.00679	1772.37	0.00391		1772.36	0.01469	1772.36	0.01331	1772.36	0.0216	1772.36	0.0154	1772.36	0.01394	1772.36
1771.4	0.01274	1771.4	0.00101	1771.4	0.00266	1771.4	9.93551e-05	1771.4	0.00493	1771.4	0.000261433		1771.4	0.01252	1771.4	0.00278	1771.4	0.00226	1771.4	0.00289	1771.4	0.00493	1771.4	0.00564		1771.4	0.01381	1771.4	0.00726	1771.4	0.0075	1771.4	0.00292	1771.4	0.00621	1771.4	0.00322		1771.4	0.01382	1771.4	0.01336	1771.4	0.0219	1771.4	0.01407	1771.4	0.0131	1771.4
1770.44	0.01321	1770.44	0.000535618	1770.44	0.00144	1770.44	8.25544e-05	1770.44	0.00416	1770.44	0		1770.44	0.01326	1770.44	0.00251	1770.44	0.00293	1770.44	0.00332	1770.44	0.00452	1770.44	0.00482		1770.44	0.01375	1770.44	0.00553	1770.44	0.00652	1770.44	0.00218	1770.44	0.005	1770.44	0.00239		1770.44	0.01306	1770.44	0.01408	1770.44	0.02259	1770.44	0.01302	1770.44	0.01174	1770.44
1769.48	0.01418	1769.48	0.000385164	1769.48	0.00064384	1769.48	0.000330242	1769.48	0.00343	1769.48	0.000189209		1769.48	0.01438	1769.48	0.00245	1769.48	0.00373	1769.48	0.00414	1769.48	0.00438	1769.48	0.0043		1769.48	0.01399	1769.48	0.00403	1769.48	0.00559	1769.48	0.00175	1769.48	0.00377	1769.48	0.00198		1769.47	0.01237	1769.47	0.01374	1769.47	0.0219	1769.47	0.01175	1769.47	0.00941	1769.47
1768.51	0.0153	1768.51	0.000235968	1768.51	0	1768.51	0.000515418	1768.51	0.00263	1768.51	0.000232897		1768.51	0.01562	1768.51	0.0026	1768.51	0.00428	1768.51	0.00483	1768.51	0.00426	1768.51	0.00373		1768.51	0.01426	1768.51	0.00261	1768.51	0.00461	1768.51	0.00144	1768.51	0.00243	1768.51	0.00173		1768.51	0.01093	1768.51	0.00929	1768.51	0.01645	1768.51	0.00699	1768.51	0.00405	1768.51
1767.55	0.0168	1767.55	0.000382736	1767.55	0.000101113	1767.55	0.00102	1767.55	0.00219	1767.55	0.000634458		1767.55	0.01679	1767.55	0.0028	1767.55	0.00443	1767.55	0.00542	1767.55	0.0042	1767.55	0.00363		1767.55	0.01498	1767.55	0.00182	1767.55	0.00386	1767.55	0.00154	1767.55	0.00159	1767.55	0.00207		1767.54	0.0108	1767.54	0.00897	1767.54	0.01646	1767.54	0.00827	1767.54	0.00292	1767.54
1766.58	0.01803	1766.58	0.000294608	1766.58	0.000160619	1766.58	0.00126	1766.58	0.00173	1766.58	0.000642583		1766.58	0.01778	1766.58	0.00306	1766.58	0.00427	1766.58	0.00559	1766.58	0.00384	1766.58	0.00358		1766.58	0.01563	1766.58	0.0011	1766.58	0.00303	1766.58	0.00163	1766.58	0.000922485	1766.58	0.0023		1766.58	0.01112	1766.58	0.01045	1766.58	0.01894	1766.58	0.01176	1766.58	0.00378	1766.58
1765.62	0.0188	1765.62	0	1765.62	6.41739e-05	1765.62	0.00113	1765.62	0.00128	1765.62	0.000271132		1765.62	0.01854	1765.62	0.00325	1765.62	0.00394	1765.62	0.00544	1765.62	0.00319	1765.62	0.00346		1765.62	0.01619	1765.62	0.000544849	1765.62	0.00221	1765.62	0.00162	1765.62	0.00061123	1765.62	0.00227		1765.61	0.01116	1765.61	0.01084	1765.61	0.02017	1765.61	0.01394	1765.61	0.00439	1765.61
1764.65	0.01952	1764.65	3.7672e-05	1764.65	0.000426295	1764.65	0.00115	1764.65	0.00132	1764.65	0.000315442		1764.65	0.0191	1764.65	0.00318	1764.65	0.00353	1764.65	0.00533	1764.65	0.00266	1764.65	0.00359		1764.65	0.01705	1764.65	0.000854923	1764.65	0.00191	1764.65	0.00186	1764.65	0.00119	1764.65	0.00244		1764.65	0.0113	1764.65	0.01066	1764.65	0.02056	1764.65	0.01566	1764.65	0.00537	1764.65
1763.69	0.02025	1763.69	0.000432673	1763.69	0.00108	1763.69	0.00134	1763.69	0.00172	1763.69	0.000744648		1763.69	0.01956	1763.69	0.00287	1763.69	0.00313	1763.69	0.00528	1763.69	0.00235	1763.69	0.00376		1763.69	0.01804	1763.69	0.00183	1763.69	0.00217	1763.69	0.00225	1763.69	0.0024	1763.69	0.00275		1763.69	0.01076	1763.69	0.007	1763.69	0.01644	1763.69	0.01334	1763.69	0.00405	1763.69
1762.73	0.02113	1762.73	0.00109	1762.73	0.00184	1762.73	0.00173	1762.73	0.00225	1762.73	0.00149		1762.73	0.02012	1762.73	0.00249	1762.73	0.00284	1762.73	0.00526	1762.73	0.00227	1762.73	0.00396		1762.73	0.01902	1762.73	0.00297	1762.73	0.00283	1762.73	0.00269	1762.73	0.00372	1762.73	0.00312		1762.72	0.0106	1762.72	0.0048	1762.72	0.01357	1762.72	0.01182	1762.72	0.00363	1762.72
1761.76	0.02191	1761.76	0.00149	1761.76	0.00201	1761.76	0.0019	1761.76	0.00237	1761.76	0.00191		1761.76	0.02091	1761.76	0.00235	1761.76	0.0027	1761.76	0.00498	1761.76	0.00214	1761.76	0.00389		1761.76	0.01951	1761.76	0.0033	1761.76	0.00329	1761.76	0.00281	1761.76	0.00429	1761.76	0.00303		1761.76	0.01036	1761.76	0.00351	1761.76	0.01114	1761.76	0.00959	1761.76	0.00283	1761.76
1760.8	0.02262	1760.8	0.00165	1760.8	0.00169	1760.8	0.00188	1760.8	0.00209	1760.8	0.0021		1760.8	0.02191	1760.8	0.00255	1760.8	0.00271	1760.8	0.00446	1760.8	0.00197	1760.8	0.00382		1760.8	0.01959	1760.8	0.00273	1760.8	0.00326	1760.8	0.00263	1760.8	0.00396	1760.8	0.00254		1760.79	0.0108	1760.79	0.00627	1760.79	0.01303	1760.79	0.01049	1760.79	0.00424	1760.79
1759.83	0.02324	1759.83	0.00169	1759.83	0.00119	1759.83	0.00174	1759.83	0.00162	1759.83	0.00224		1759.83	0.02296	1759.83	0.00302	1759.83	0.0028	1759.83	0.00379	1759.83	0.00181	1759.83	0.0039		1759.83	0.01949	1759.83	0.00159	1759.83	0.00269	1759.83	0.00222	1759.83	0.00301	1759.83	0.0018		1759.83	0.01132	1759.83	0.0094	1759.83	0.01514	1759.83	0.01169	1759.83	0.00566	1759.83
1758.87	0.02391	1758.87	0.00196	1758.87	0.00104	1758.87	0.00183	1758.87	0.00135	1758.87	0.00273		1758.87	0.0239	1758.87	0.00356	1758.87	0.00292	1758.87	0.00324	1758.87	0.00186	1758.87	0.00436		1758.87	0.01964	1758.87	0.00069865	1758.87	0.00191	1758.87	0.00185	1758.87	0.00204	1758.87	0.00126		1758.86	0.0121	1758.86	0.01236	1758.86	0.01732	1758.86	0.01378	1758.86	0.00739	1758.86
1757.9	0.02449	1757.9	0.00234	1757.9	0.00107	1757.9	0.00209	1757.9	0.0012	1757.9	0.00327		1757.9	0.02468	1757.9	0.00405	1757.9	0.00309	1757.9	0.00284	1757.9	0.00206	1757.9	0.00489		1757.9	0.02001	1757.9	0.000201677	1757.9	0.00108	1757.9	0.00148	1757.9	0.00121	1757.9	0.000889685		1757.9	0.01273	1757.9	0.01319	1757.9	0.01758	1757.9	0.01467	1757.9	0.00792	1757.9
1756.94	0.02495	1756.94	0.0026	1756.94	0.00106	1756.94	0.00236	1756.94	0.001	1756.94	0.00353		1756.94	0.02533	1756.94	0.00434	1756.94	0.00327	1756.94	0.0025	1756.94	0.00227	1756.94	0.00516		1756.94	0.02057	1756.94	6.23167e-05	1756.94	0.00041285	1756.94	0.00106	1756.94	0.000588666	1756.94	0.000642883		1756.94	0.01362	1756.94	0.01402	1756.94	0.01861	1756.94	0.01613	1756.94	0.00865	1756.94
1755.98	0.02518	1755.98	0.00236	1755.98	0.000646211	1755.98	0.00225	1755.98	0.000518108	1755.98	0.003		1755.98	0.02585	1755.98	0.00431	1755.98	0.0033	1755.98	0.00198	1755.98	0.00221	1755.98	0.00475		1755.98	0.0211	1755.98	0	1755.98	0	1755.98	0.000485919	1755.98	5.91595e-05	1755.98	0.000260289		1755.97	0.01473	1755.97	0.01579	1755.97	0.02147	1755.97	0.01805	1755.97	0.00969	1755.97
1755.01	0.02547	1755.01	0.00186	1755.01	0.000271818	1755.01	0.00183	1755.01	8.47959e-05	1755.01	0.00207		1755.01	0.02616	1755.01	0.00382	1755.01	0.00298	1755.01	0.0013	1755.01	0.00193	1755.01	0.00382		1755.01	0.02179	1755.01	0.000327794	1755.01	0.000131603	1755.01	6.34075e-05	1755.01	0	1755.01	0		1755.01	0.016	1755.01	0.018	1755.01	0.02529	1755.01	0.02011	1755.01	0.01115	1755.01
1754.05	0.02592	1754.05	0.00135	1754.05	0.000232643	1754.05	0.00115	1754.05	0	1754.05	0.00105		1754.05	0.02626	1754.05	0.00289	1754.05	0.00219	1754.05	0.000550942	1754.05	0.00147	1754.05	0.00253		1754.05	0.02265	1754.05	0.00123	1754.05	0.000941477	1754.05	0	1754.05	0.000623887	1754.05	3.15386e-05		1754.04	0.01691	1754.04	0.01825	1754.04	0.02687	1754.04	0.02023	1754.04	0.01165	1754.04
1753.08	0.02672	1753.08	0.00129	1753.08	0.000908766	1753.08	0.000606877	1753.08	0.000609942	1753.08	0.000573422		1753.08	0.02626	1753.08	0.00172	1753.08	0.00114	1753.08	2.91281e-05	1753.08	0.00106	1753.08	0.00135		1753.08	0.02382	1753.08	0.00285	1753.08	0.00238	1753.08	0.000521917	1753.08	0.002	1753.08	0.000623251		1753.08	0.01712	1753.08	0.01491	1753.08	0.02392	1753.08	0.01726	1753.08	0.01041	1753.08
1752.12	0.02804	1752.12	0.00195	1752.12	0.00242	1752.12	0.000632594	1752.12	0.00197	1752.12	0.00111		1752.12	0.02647	1752.12	0.000618855	1752.12	0.000269755	1752.12	0	1752.12	0.000917418	1752.12	0.000764662		1752.12	0.02539	1752.12	0.00502	1752.12	0.00419	1752.12	0.00169	1752.12	0.00391	1752.12	0.00194		1752.11	0.0179	1752.11	0.01384	1752.11	0.02326	1752.11	0.01759	1752.11	0.01185	1752.11
1751.15	0.02922	1751.15	0.0026	1751.15	0.00344	1751.15	0.00065088	1751.15	0.00309	1751.15	0.00158		1751.15	0.02713	1751.15	1.22707e-05	1751.15	0	1751.15	0.000101517	1751.15	0.000664449	1751.15	0.000234767		1751.15	0.02653	1751.15	0.00627	1751.15	0.00538	1751.15	0.00268	1751.15	0.00504	1751.15	0.00291		1751.15	0.01754	1751.15	0.01042	1751.15	0.01923	1751.15	0.01467	1751.15	0.01097	1751.15
1750.19	0.03045	1750.19	0.00324	1750.19	0.00401	1750.19	0.000946465	1750.19	0.00383	1750.19	0.00216		1750.19	0.02837	1750.19	0	1750.19	0.00050989	1750.19	0.000418216	1750.19	0.000524543	1750.19	0.000120439		1750.19	0.02745	1750.19	0.00653	1750.19	0.00577	1750.19	0.00341	1750.19	0.0053	1750.19	0.00355		1750.19	0.01743	1750.19	0.01051	1750.19	0.01912	1750.19	0.01477	1750.19	0.01194	1750.19
1749.23	0.03168	1749.23	0.00367	1749.23	0.00398	1749.23	0.00134	1749.23	0.00399	1749.23	0.00257		1749.23	0.03006	1749.23	0.000591875	1749.23	0.00163	1749.23	0.000835644	1749.23	0.000532705	1749.23	0.000302447		1749.23	0.02808	1749.23	0.00577	1749.23	0.00538	1749.23	0.00371	1749.23	0.00468	1749.23	0.00364		1749.22	0.01691	1749.22	0.01091	1749.22	0.01941	1749.22	0.01428	1749.22	0.01196	1749.22
1748.26	0.03322	1748.26	0.00421	1748.26	0.00405	1748.26	0.00216	1748.26	0.00407	1748.26	0.00333		1748.26	0.03197	1748.26	0.00157	1748.26	0.00296	1748.26	0.00152	1748.26	0.00101	1748.26	0.00105		1748.26	0.02892	1748.26	0.00496	1748.26	0.00485	1748.26	0.00401	1748.26	0.00399	1748.26	0.00371		1748.26	0.0167	1748.26	0.01262	1748.26	0.0215	1748.26	0.01502	1748.26	0.01233	1748.26
1747.3	0.035	1747.3	0.00485	1747.3	0.00441	1747.3	0.0033	1747.3	0.00435	1747.3	0.00447		1747.3	0.03386	1747.3	0.00271	1747.3	0.00404	1747.3	0.00237	1747.3	0.00182	1747.3	0.0021		1747.3	0.03003	1747.3	0.00457	1747.3	0.00463	1747.3	0.00447	1747.3	0.00364	1747.3	0.00395		1747.29	0.01655	1747.29	0.0133	1747.29	0.0225	1747.29	0.01481	1747.29	0.01161	1747.29
1746.33	0.03663	1746.33	0.00529	1746.33	0.00472	1746.33	0.00434	1746.33	0.00475	1746.33	0.0055		1746.33	0.03553	1746.33	0.00378	1746.33	0.00459	1746.33	0.00307	1746.33	0.00259	1746.33	0.00293		1746.33	0.03116	1746.33	0.00449	1746.33	0.00476	1746.33	0.00496	1746.33	0.00354	1746.33	0.00422		1746.33	0.01622	1746.33	0.01116	1746.33	0.02006	1746.33	0.01177	1746.33	0.00874	1746.33
1745.37	0.03818	1745.37	0.00574	1745.37	0.00525	1745.37	0.00531	1745.37	0.00548	1745.37	0.00665		1745.37	0.0369	1745.37	0.00448	1745.37	0.00456	1745.37	0.00364	1745.37	0.00324	1745.37	0.00372		1745.37	0.03252	1745.37	0.00498	1745.37	0.00536	1745.37	0.00562	1745.37	0.0039	1745.37	0.00487		1745.36	0.01716	1745.36	0.01131	1745.36	0.0202	1745.36	0.01204	1745.36	0.00844	1745.36
1744.4	0.03937	1744.4	0.00591	1744.4	0.00553	1744.4	0.00575	1744.4	0.00619	1744.4	0.00728		1744.4	0.03797	1744.4	0.00482	1744.4	0.00413	1744.4	0.00395	1744.4	0.00357	1744.4	0.00418		1744.4	0.03376	1744.4	0.00552	1744.4	0.00606	1744.4	0.00607	1744.4	0.00431	1744.4	0.00555		1744.4	0.01885	1744.4	0.01197	1744.4	0.0207	1744.4	0.01337	1744.4	0.00935	1744.4
1743.44	0.04037	1743.44	0.006	1743.44	0.00579	1743.44	0.00573	1743.44	0.00689	1743.44	0.00751		1743.44	0.0388	1743.44	0.0049	1743.44	0.00359	1743.44	0.00418	1743.44	0.00383	1743.44	0.00455		1743.44	0.03491	1743.44	0.00617	1743.44	0.00678	1743.44	0.00628	1743.44	0.00485	1743.44	0.00636		1743.44	0.02121	1743.44	0.01361	1743.44	0.02213	1743.44	0.01618	1743.44	0.01184	1743.44
1742.48	0.04134	1742.48	0.00613	1742.48	0.00623	1742.48	0.00543	1742.48	0.00758	1742.48	0.00748		1742.48	0.03956	1742.48	0.00494	1742.48	0.00325	1742.48	0.00446	1742.48	0.00423	1742.48	0.00497		1742.48	0.03597	1742.48	0.00697	1742.48	0.00743	1742.48	0.00629	1742.48	0.00554	1742.48	0.00721		1742.47	0.02352	1742.47	0.01452	1742.47	0.02244	1742.47	0.01822	1742.47	0.01425	1742.47
1741.51	0.04247	1741.51	0.00645	1741.51	0.00703	1741.51	0.00518	1741.51	0.0083	1741.51	0.00753		1741.51	0.04046	1741.51	0.00512	1741.51	0.00326	1741.51	0.00488	1741.51	0.0049	1741.51	0.00557		1741.51	0.03709	1741.51	0.00802	1741.51	0.00804	1741.51	0.00629	1741.51	0.00645	1741.51	0.00813		1741.51	0.02597	1741.51	0.01641	1741.51	0.02366	1741.51	0.02118	1741.51	0.01755	1741.51
1740.55	0.04339	1740.55	0.00659	1740.55	0.0075	1740.55	0.0048	1740.55	0.00861	1740.55	0.0072		1740.55	0.04165	1740.55	0.00557	1740.55	0.00365	1740.55	0.00514	1740.55	0.00545	1740.55	0.0059		1740.55	0.03786	1740.55	0.00861	1740.55	0.00827	1740.55	0.00607	1740.55	0.00702	1740.55	0.00841		1740.54	0.02764	1740.54	0.01702	1740.54	0.02303	1740.54	0.02165	1740.54	0.01902	1740.54
1739.58	0.04399	1739.58	0.0065	1739.58	0.00737	1739.58	0.00426	1739.58	0.00844	1739.58	0.00642		1739.58	0.0431	1739.58	0.00613	1739.58	0.00422	1739.58	0.0051	1739.58	0.00573	1739.58	0.00581		1739.58	0.03829	1739.58	0.00854	1739.58	0.00815	1739.58	0.00568	1739.58	0.00712	1739.58	0.00784		1739.58	0.02951	1739.58	0.02045	1739.58	0.0257	1739.58	0.02373	1739.58	0.02143	1739.58
1738.62	0.04444	1738.62	0.00645	1738.62	0.00695	1738.62	0.00375	1738.62	0.00818	1738.62	0.00548		1738.62	0.04449	1738.62	0.00645	1738.62	0.0046	1738.62	0.00482	1738.62	0.00586	1738.62	0.00543		1738.62	0.03866	1738.62	0.00822	1738.62	0.00805	1738.62	0.00529	1738.62	0.00707	1738.62	0.00672		1738.61	0.03163	1738.61	0.02626	1738.61	0.03159	1738.61	0.02752	1738.61	0.02484	1738.61
1737.65	0.04481	1737.65	0.00653	1737.65	0.00653	1737.65	0.00317	1737.65	0.00815	1737.65	0.00448		1737.65	0.04541	1737.65	0.00626	1737.65	0.00444	1737.65	0.0044	1737.65	0.00597	1737.65	0.00477		1737.65	0.03918	1737.65	0.00824	1737.65	0.00836	1737.65	0.00501	1737.65	0.00729	1737.65	0.00543		1737.65	0.03332	1737.65	0.03075	1737.65	0.03675	1737.65	0.03023	1737.65	0.02738	1737.65
1736.69	0.04564	1736.69	0.00717	1736.69	0.00696	1736.69	0.00293	1736.69	0.00891	1736.69	0.00414		1736.69	0.04561	1736.69	0.00536	1736.69	0.00359	1736.69	0.00409	1736.69	0.00636	1736.69	0.00423		1736.69	0.04037	1736.69	0.00952	1736.69	0.00955	1736.69	0.0052	1736.69	0.00843	1736.69	0.00484		1736.69	0.03362	1736.69	0.02865	1736.69	0.03518	1736.69	0.02798	1736.69	0.0263	1736.69
1735.73	0.04755	1735.73	0.00873	1735.73	0.00898	1735.73	0.00364	1735.73	0.01079	1735.73	0.00535		1735.73	0.04537	1735.73	0.00393	1735.73	0.00233	1735.73	0.00427	1735.73	0.00724	1735.73	0.00447		1735.73	0.04284	1735.73	0.01261	1735.73	0.01178	1735.73	0.0063	1735.73	0.01084	1735.73	0.00579		1735.72	0.03468	1735.72	0.02729	1735.72	0.03552	1735.72	0.0299	1735.72	0.02806	1735.72
1734.76	0.04936	1734.76	0.0097	1734.76	0.01024	1734.76	0.00404	1734.76	0.01204	1734.76	0.00607		1734.76	0.04534	1734.76	0.00277	1734.76	0.00121	1734.76	0.00422	1734.76	0.00743	1734.76	0.00421		1734.76	0.045	1734.76	0.01493	1734.76	0.01346	1734.76	0.00709	1734.76	0.0125	1734.76	0.00652		1734.76	0.03379	1734.76	0.01837	1734.76	0.02705	1734.76	0.02399	1734.76	0.02379	1734.76
1733.8	0.05116	1733.8	0.01	1733.8	0.01047	1733.8	0.00441	1733.8	0.01225	1733.8	0.00646		1733.8	0.04623	1733.8	0.00233	1733.8	0.000761158	1733.8	0.00409	1733.8	0.00684	1733.8	0.00383		1733.8	0.04676	1733.8	0.01563	1733.8	0.01394	1733.8	0.00752	1733.8	0.01284	1733.8	0.00683		1733.79	0.03435	1733.79	0.01631	1733.79	0.02629	1733.79	0.02408	1733.79	0.0232	1733.79
1732.83	0.05247	1732.83	0.00926	1732.83	0.00891	1732.83	0.00439	1732.83	0.01093	1732.83	0.00588		1732.83	0.04826	1732.83	0.0028	1732.83	0.00112	1732.83	0.00369	1732.83	0.00531	1732.83	0.00305		1732.83	0.04757	1732.83	0.0137	1732.83	0.01266	1732.83	0.0071	1732.83	0.01121	1732.83	0.00593		1732.83	0.03505	1732.83	0.01664	1732.83	0.02734	1732.83	0.02382	1732.83	0.02178	1732.83
1731.87	0.05412	1731.87	0.00862	1731.87	0.00728	1731.87	0.00488	1731.87	0.0093	1731.87	0.00577		1731.87	0.05108	1731.87	0.00363	1731.87	0.00198	1731.87	0.00351	1731.87	0.00375	1731.87	0.00288		1731.87	0.04839	1731.87	0.01077	1731.87	0.0106	1731.87	0.00655	1731.87	0.00899	1731.87	0.00499		1731.86	0.03724	1731.86	0.02266	1731.86	0.03439	1731.86	0.02868	1731.86	0.02372	1731.86
1730.9	0.05576	1730.9	0.008	1730.9	0.0056	1730.9	0.00535	1730.9	0.0076	1730.9	0.0056		1730.9	0.05407	1730.9	0.00439	1730.9	0.00283	1730.9	0.00325	1730.9	0.00231	1730.9	0.00275		1730.9	0.04897	1730.9	0.00737	1730.9	0.00825	1730.9	0.00565	1730.9	0.00655	1730.9	0.00382		1730.9	0.03739	1730.9	0.01971	1730.9	0.03013	1730.9	0.02325	1730.9	0.01846	1730.9
1729.94	0.05852	1729.94	0.00876	1729.94	0.00598	1729.94	0.00694	1729.94	0.00735	1729.94	0.0072		1729.94	0.05678	1729.94	0.00449	1729.94	0.00332	1729.94	0.00342	1729.94	0.00185	1729.94	0.00379		1729.94	0.05075	1729.94	0.00588	1729.94	0.00703	1729.94	0.00556	1729.94	0.00561	1729.94	0.00415		1729.94	0.03921	1729.94	0.02096	1729.94	0.03088	1729.94	0.02416	1729.94	0.01836	1729.94
1728.97	0.06138	1728.97	0.0098	1728.97	0.0069	1728.97	0.00847	1728.97	0.00766	1728.97	0.00888		1728.97	0.05907	1728.97	0.00408	1728.97	0.00334	1728.97	0.00333	1728.97	0.00162	1728.97	0.00474		1728.97	0.05273	1728.97	0.00532	1728.97	0.00646	1728.97	0.00558	1728.97	0.0053	1728.97	0.00485		1728.97	0.04055	1728.97	0.02004	1728.97	0.02896	1728.97	0.0231	1728.97	0.01763	1728.97
1728.01	0.06376	1728.01	0.01044	1728.01	0.0074	1728.01	0.00934	1728.01	0.0079	1728.01	0.00976		1728.01	0.06108	1728.01	0.00345	1728.01	0.00303	1728.01	0.00274	1728.01	0.00113	1728.01	0.00502		1728.01	0.05441	1728.01	0.00496	1728.01	0.00613	1728.01	0.0055	1728.01	0.005	1728.01	0.00533		1728.01	0.04125	1728.01	0.01778	1728.01	0.02544	1728.01	0.02029	1728.01	0.01643	1728.01
1727.05	0.06601	1727.05	0.01091	1727.05	0.00798	1727.05	0.00998	1727.05	0.00823	1727.05	0.01046		1727.05	0.063	1727.05	0.00279	1727.05	0.00261	1727.05	0.00216	1727.05	0.00062132	1727.05	0.00513		1727.05	0.05625	1727.05	0.00513	1727.05	0.00619	1727.05	0.00574	1727.05	0.00507	1727.05	0.00601		1727.04	0.04259	1727.04	0.01892	1727.04	0.02611	1727.04	0.02141	1727.04	0.01853	1727.04
1726.08	0.06798	1726.08	0.01099	1726.08	0.00834	1726.08	0.01024	1726.08	0.00835	1726.08	0.01073		1726.08	0.06503	1726.08	0.00242	1726.08	0.00229	1726.08	0.00185	1726.08	0.000166239	1726.08	0.00497		1726.08	0.0581	1726.08	0.00546	1726.08	0.00639	1726.08	0.00617	1726.08	0.00531	1726.08	0.00659		1726.08	0.04376	1726.08	0.01986	1726.08	0.02678	1726.08	0.02213	1726.08	0.02037	1726.08
1725.12	0.06985	1725.12	0.01086	1725.12	0.00864	1725.12	0.01023	1725.12	0.00824	1725.12	0.01074		1725.12	0.06728	1725.12	0.00248	1725.12	0.00226	1725.12	0.00206	1725.12	0	1725.12	0.00468		1725.12	0.05999	1725.12	0.00585	1725.12	0.00668	1725.12	0.00668	1725.12	0.00571	1725.12	0.00701		1725.11	0.04491	1725.11	0.02019	1725.11	0.02694	1725.11	0.02173	1725.11	0.02104	1725.11
1724.15	0.07159	1724.15	0.01051	1724.15	0.00864	1724.15	0.00984	1724.15	0.0078	1724.15	0.01034		1724.15	0.06973	1724.15	0.00294	1724.15	0.00255	1724.15	0.00264	1724.15	0.000116626	1724.15	0.00416		1724.15	0.06175	1724.15	0.00605	1724.15	0.00688	1724.15	0.00696	1724.15	0.00602	1724.15	0.00699		1724.15	0.04629	1724.15	0.02047	1724.15	0.02706	1724.15	0.02052	1724.15	0.02053	1724.15
1723.19	0.07304	1723.19	0.00986	1723.19	0.00801	1723.19	0.00888	1723.19	0.00697	1723.19	0.00929		1723.19	0.07218	1723.19	0.00357	1723.19	0.00301	1723.19	0.00314	1723.19	0.000307729	1723.19	0.00317		1723.19	0.06313	1723.19	0.00581	1723.19	0.00683	1723.19	0.00671	1723.19	0.00596	1723.19	0.00626		1723.19	0.04807	1723.19	0.02148	1723.19	0.02793	1723.19	0.01937	1723.19	0.01949	1723.19
1722.22	0.07455	1722.22	0.00938	1722.22	0.00737	1722.22	0.00778	1722.22	0.00636	1722.22	0.00825		1722.22	0.07435	1722.22	0.00401	1722.22	0.0034	1722.22	0.0034	1722.22	0.000699001	1722.22	0.00214		1722.22	0.06456	1722.22	0.00586	1722.22	0.0069	1722.22	0.00631	1722.22	0.00604	1722.22	0.00544		1722.22	0.0508	1722.22	0.02504	1722.22	0.03171	1722.22	0.02133	1722.22	0.02042	1722.22
1721.26	0.07593	1721.26	0.00894	1721.26	0.00665	1721.26	0.00642	1721.26	0.00611	1721.26	0.00697		1721.26	0.07599	1721.26	0.00406	1721.26	0.00339	1721.26	0.00319	1721.26	0.00115	1721.26	0.000874707		1721.26	0.06594	1721.26	0.00635	1721.26	0.0072	1721.26	0.00584	1721.26	0.00638	1721.26	0.00461		1721.26	0.0532	1721.26	0.02616	1721.26	0.0325	1721.26	0.02132	1721.26	0.01992	1721.26
1720.3	0.0777	1720.3	0.0091	1720.3	0.00687	1720.3	0.00551	1720.3	0.00685	1720.3	0.00632		1720.3	0.0771	1720.3	0.00364	1720.3	0.00287	1720.3	0.00289	1720.3	0.00196	1720.3	0		1720.3	0.0679	1720.3	0.0081	1720.3	0.00826	1720.3	0.00586	1720.3	0.00773	1720.3	0.0046		1720.29	0.05552	1720.29	0.02485	1720.29	0.03059	1720.29	0.02035	1720.29	0.0189	1720.29
1719.33	0.08062	1719.33	0.0105	1719.33	0.00913	1719.33	0.00602	1719.33	0.00915	1719.33	0.00744		1719.33	0.07802	1719.33	0.00279	1719.33	0.00196	1719.33	0.00312	1719.33	0.00353	1719.33	0.000417284		1719.33	0.07125	1719.33	0.01181	1719.33	0.01049	1719.33	0.007	1719.33	0.01074	1719.33	0.00631		1719.33	0.06031	1719.33	0.03037	1719.33	0.03728	1719.33	0.02927	1719.33	0.02507	1719.33
1718.37	0.08356	1718.37	0.0117	1718.37	0.01116	1718.37	0.0066	1718.37	0.01131	1718.37	0.00817		1718.37	0.07934	1718.37	0.00217	1718.37	0.00111	1718.37	0.00328	1718.37	0.00474	1718.37	0.000731972		1718.37	0.07446	1718.37	0.01496	1718.37	0.01258	1718.37	0.00799	1718.37	0.01349	1718.37	0.00781		1718.36	0.0638	1718.36	0.03014	1718.36	0.03722	1718.36	0.03168	1718.36	0.02648	1718.36
1717.4	0.08707	1717.4	0.01295	1717.4	0.01316	1717.4	0.00781	1717.4	0.01323	1717.4	0.00925		1717.4	0.08165	1717.4	0.00201	1717.4	0.000846573	1717.4	0.00372	1717.4	0.00566	1717.4	0.0016		1717.4	0.07793	1717.4	0.01735	1717.4	0.01437	1717.4	0.00908	1717.4	0.01573	1717.4	0.00937		1717.4	0.06865	1717.4	0.03526	1717.4	0.04355	1717.4	0.03939	1717.4	0.03147	1717.4
1716.44	0.09066	1716.44	0.01359	1716.44	0.01392	1716.44	0.00894	1716.44	0.01402	1716.44	0.00982		1716.44	0.08521	1716.44	0.00259	1716.44	0.0015	1716.44	0.00411	1716.44	0.00584	1716.44	0.00238		1716.44	0.08102	1716.44	0.01778	1716.44	0.01513	1716.44	0.00971	1716.44	0.0164	1716.44	0.0101		1716.44	0.07283	1716.44	0.03914	1716.44	0.04799	1716.44	0.04393	1716.44	0.03411	1716.44
1715.47	0.0947	1715.47	0.0141	1715.47	0.01416	1715.47	0.01034	1715.47	0.01416	1715.47	0.01067		1715.47	0.08987	1715.47	0.00382	1715.47	0.00305	1715.47	0.00477	1715.47	0.00577	1715.47	0.00352		1715.47	0.08431	1715.47	0.01708	1715.47	0.01522	1715.47	0.01032	1715.47	0.01603	1715.47	0.01063		1715.47	0.07707	1715.47	0.04422	1715.47	0.05331	1715.47	0.0488	1715.47	0.03725	1715.47
1714.51	0.09869	1714.51	0.01416	1714.51	0.01354	1714.51	0.01136	1714.51	0.01363	1714.51	0.01117		1714.51	0.09516	1714.51	0.00563	1714.51	0.0051	1714.51	0.00545	1714.51	0.00548	1714.51	0.00434		1714.51	0.08741	1714.51	0.01536	1714.51	0.01471	1714.51	0.01063	1714.51	0.01471	1714.51	0.01066		1714.51	0.07902	1714.51	0.04113	1714.51	0.04837	1714.51	0.04373	1714.51	0.03388	1714.51
1713.55	0.10352	1713.55	0.01507	1713.55	0.01411	1713.55	0.01308	1713.55	0.0139	1713.55	0.01302		1713.55	0.10061	1713.55	0.00761	1713.55	0.00725	1713.55	0.00676	1713.55	0.006	1713.55	0.00596		1713.55	0.09164	1713.55	0.0148	1713.55	0.01482	1713.55	0.01165	1713.55	0.01424	1713.55	0.01173		1713.54	0.08249	1713.54	0.04278	1713.54	0.04917	1713.54	0.04472	1713.54	0.03565	1713.54
1712.58	0.10854	1712.58	0.01632	1712.58	0.01514	1712.58	0.01477	1712.58	0.01467	1712.58	0.01511		1712.58	0.10598	1712.58	0.00975	1712.58	0.00922	1712.58	0.00824	1712.58	0.00697	1712.58	0.00757		1712.58	0.09629	1712.58	0.01498	1712.58	0.01536	1712.58	0.01289	1712.58	0.01439	1712.58	0.01313		1712.58	0.08616	1712.58	0.04357	1712.58	0.04923	1712.58	0.04508	1712.58	0.03756	1712.58
1711.62	0.1134	1711.62	0.01766	1711.62	0.01609	1711.62	0.01608	1711.62	0.01565	1711.62	0.01668		1711.62	0.11122	1711.62	0.012	1711.62	0.01094	1711.62	0.00957	1711.62	0.00808	1711.62	0.00884		1711.62	0.10093	1711.62	0.01552	1711.62	0.01613	1711.62	0.01405	1711.62	0.01483	1711.62	0.01438		1711.61	0.08974	1711.61	0.04181	1711.61	0.04668	1711.61	0.04261	1711.61	0.03759	1711.61
1710.65	0.1187	1710.65	0.01964	1710.65	0.01769	1710.65	0.01765	1710.65	0.01725	1710.65	0.01846		1710.65	0.11641	1710.65	0.0141	1710.65	0.01247	1710.65	0.01098	1710.65	0.00952	1710.65	0.0104		1710.65	0.10611	1710.65	0.01698	1710.65	0.01742	1710.65	0.01553	1710.65	0.01592	1710.65	0.01601		1710.65	0.09503	1710.65	0.0432	1710.65	0.04837	1710.65	0.04419	1710.65	0.04021	1710.65
1709.69	0.12433	1709.69	0.022	1709.69	0.01947	1709.69	0.01935	1709.69	0.01913	1709.69	0.02		1709.69	0.12166	1709.69	0.01602	1709.69	0.01391	1709.69	0.01238	1709.69	0.01109	1709.69	0.01203		1709.69	0.11161	1709.69	0.01898	1709.69	0.01903	1709.69	0.01717	1709.69	0.01731	1709.69	0.01772		1709.69	0.10107	1709.69	0.04403	1709.69	0.04959	1709.69	0.04527	1709.69	0.04191	1709.69
1708.72	0.13068	1708.72	0.02498	1708.72	0.02188	1708.72	0.02162	1708.72	0.02153	1708.72	0.0219		1708.72	0.12712	1708.72	0.01774	1708.72	0.01542	1708.72	0.01409	1708.72	0.01304	1708.72	0.01414		1708.72	0.11789	1708.72	0.02191	1708.72	0.02125	1708.72	0.01931	1708.72	0.01939	1708.72	0.01998		1708.72	0.10861	1708.72	0.04689	1708.72	0.05318	1708.72	0.04896	1708.72	0.04507	1708.72
1707.76	0.13757	1707.76	0.02822	1707.76	0.02457	1707.76	0.02424	1707.76	0.02418	1707.76	0.02394		1707.76	0.13298	1707.76	0.01957	1707.76	0.01719	1707.76	0.01611	1707.76	0.0153	1707.76	0.01651		1707.76	0.12481	1707.76	0.02542	1707.76	0.02398	1707.76	0.02186	1707.76	0.02203	1707.76	0.02261		1707.76	0.11671	1707.76	0.04829	1707.76	0.05473	1707.76	0.05104	1707.76	0.04713	1707.76
1706.8	0.14492	1706.8	0.03154	1706.8	0.02737	1706.8	0.0271	1706.8	0.02697	1706.8	0.0261		1706.8	0.13943	1706.8	0.02181	1706.8	0.01939	1706.8	0.01847	1706.8	0.01782	1706.8	0.01911		1706.8	0.13236	1706.8	0.02922	1706.8	0.02719	1706.8	0.02484	1706.8	0.02522	1706.8	0.02557		1706.79	0.12587	1706.79	0.05101	1706.79	0.05753	1706.79	0.0544	1706.79	0.05059	1706.79
1705.83	0.15266	1705.83	0.03494	1705.83	0.03033	1705.83	0.03009	1705.83	0.02997	1705.83	0.02847		1705.83	0.14646	1705.83	0.02462	1705.83	0.022	1705.83	0.02113	1705.83	0.02056	1705.83	0.02188		1705.83	0.14045	1705.83	0.03316	1705.83	0.03083	1705.83	0.02825	1705.83	0.02893	1705.83	0.02879		1705.83	0.13667	1705.83	0.05916	1705.83	0.06662	1705.83	0.06302	1705.83	0.05853	1705.83
1704.87	0.16034	1704.87	0.03822	1704.87	0.03301	1704.87	0.03266	1704.87	0.03308	1704.87	0.03044		1704.87	0.15387	1704.87	0.02806	1704.87	0.02487	1704.87	0.02386	1704.87	0.0233	1704.87	0.02424		1704.87	0.14858	1704.87	0.03689	1704.87	0.03476	1704.87	0.03173	1704.87	0.03285	1704.87	0.03183		1704.86	0.14772	1704.86	0.06933	1704.86	0.07808	1704.86	0.0724	1704.86	0.06758	1704.86
1703.9	0.16904	1703.9	0.04275	1703.9	0.03729	1703.9	0.03597	1703.9	0.03767	1703.9	0.03374		1703.9	0.16144	1703.9	0.03176	1703.9	0.02789	1703.9	0.02735	1703.9	0.02697	1703.9	0.02726		1703.9	0.15787	1703.9	0.04221	1703.9	0.03995	1703.9	0.03616	1703.9	0.03826	1703.9	0.03601		1703.9	0.16001	1703.9	0.08379	1703.9	0.0948	1703.9	0.087	1703.9	0.08064	1703.9
1702.94	0.17863	1702.94	0.0485	1702.94	0.04291	1702.94	0.03983	1702.94	0.04367	1702.94	0.03792		1702.94	0.16924	1702.94	0.03578	1702.94	0.03122	1702.94	0.0316	1702.94	0.03168	1702.94	0.03062		1702.94	0.16811	1702.94	0.04912	1702.94	0.04639	1702.94	0.04136	1702.94	0.04499	1702.94	0.04107		1702.94	0.17129	1702.94	0.0914	1702.94	0.10329	1702.94	0.09515	1702.94	0.08915	1702.94
1701.97	0.18976	1701.97	0.05589	1701.97	0.05037	1701.97	0.045	1701.97	0.05132	1701.97	0.04368		1701.97	0.17773	1701.97	0.04025	1701.97	0.03537	1701.97	0.03702	1701.97	0.0379	1701.97	0.03507		1701.97	0.17988	1701.97	0.05802	1701.97	0.05423	1701.97	0.04774	1701.97	0.05329	1701.97	0.04752		1701.97	0.18289	1701.97	0.09377	1701.97	0.1052	1701.97	0.09947	1701.97	0.09495	1701.97
1701.01	0.20256	1701.01	0.06474	1701.01	0.05934	1701.01	0.05179	1701.01	0.06015	1701.01	0.05111		1701.01	0.18752	1701.01	0.04556	1701.01	0.04094	1701.01	0.0437	1701.01	0.04554	1701.01	0.04108		1701.01	0.19328	1701.01	0.06831	1701.01	0.06305	1701.01	0.05539	1701.01	0.06267	1701.01	0.0553		1701.01	0.19824	1701.01	0.10398	1701.01	0.11599	1701.01	0.11295	1701.01	0.10753	1701.01
1700.05	0.21552	1700.05	0.0733	1700.05	0.06719	1700.05	0.05872	1700.05	0.06826	1700.05	0.05787		1700.05	0.19894	1700.05	0.05233	1700.05	0.04815	1700.05	0.05072	1700.05	0.05333	1700.05	0.04731		1700.05	0.20655	1700.05	0.07729	1700.05	0.07141	1700.05	0.06311	1700.05	0.07113	1700.05	0.06253		1700.04	0.2142	1700.04	0.11397	1700.04	0.12573	1700.04	0.12302	1700.04	0.11809	1700.04
1699.08	0.22916	1699.08	0.08222	1699.08	0.07504	1699.08	0.06656	1699.08	0.07628	1699.08	0.06527		1699.08	0.21181	1699.08	0.06054	1699.08	0.0568	1699.08	0.05847	1699.08	0.06157	1699.08	0.05468		1699.08	0.22042	1699.08	0.08581	1699.08	0.07985	1699.08	0.07164	1699.08	0.07939	1699.08	0.07026		1699.08	0.23216	1699.08	0.13185	1699.08	0.14439	1699.08	0.13918	1699.08	0.13371	1699.08
1698.12	0.24386	1698.12	0.09218	1698.12	0.08395	1698.12	0.0758	1698.12	0.08504	1698.12	0.07427		1698.12	0.22574	1698.12	0.07009	1698.12	0.06646	1698.12	0.06728	1698.12	0.07066	1698.12	0.06359		1698.12	0.23541	1698.12	0.09492	1698.12	0.08913	1698.12	0.08146	1698.12	0.08837	1698.12	0.07932		1698.11	0.2492	1698.11	0.14638	1698.11	0.15867	1698.11	0.15126	1698.11	0.14726	1698.11
1697.15	0.26046	1697.15	0.10416	1697.15	0.09533	1697.15	0.08727	1697.15	0.09566	1697.15	0.08614		1697.15	0.24057	1697.15	0.08092	1697.15	0.07699	1697.15	0.07783	1697.15	0.08134	1697.15	0.07475		1697.15	0.25237	1697.15	0.10602	1697.15	0.10011	1697.15	0.0932	1697.15	0.09912	1697.15	0.09077		1697.15	0.26618	1697.15	0.15891	1697.15	0.17012	1697.15	0.16287	1697.15	0.16121	1697.15
1696.19	0.27887	1696.19	0.11803	1696.19	0.10883	1696.19	0.10087	1696.19	0.10809	1696.19	0.10049		1696.19	0.25642	1696.19	0.09327	1696.19	0.08869	1696.19	0.09029	1696.19	0.09361	1696.19	0.08799		1696.19	0.27099	1696.19	0.11876	1696.19	0.11257	1696.19	0.10644	1696.19	0.11128	1696.19	0.10415		1696.19	0.28339	1696.19	0.16981	1696.19	0.17868	1696.19	0.1734	1696.19	0.17476	1696.19
1695.22	0.29778	1695.22	0.13235	1695.22	0.12226	1695.22	0.11526	1695.22	0.12089	1695.22	0.11508		1695.22	0.27342	1695.22	0.10741	1695.22	0.10188	1695.22	0.10398	1695.22	0.10654	1695.22	0.10198		1695.22	0.28957	1695.22	0.13101	1695.22	0.12515	1695.22	0.1198	1695.22	0.1231	1695.22	0.1175		1695.22	0.30033	1695.22	0.17956	1695.22	0.18442	1695.22	0.18005	1695.22	0.18531	1695.22
1694.26	0.31725	1694.26	0.14734	1694.26	0.13615	1694.26	0.13078	1694.26	0.13424	1694.26	0.13042		1694.26	0.29126	1694.26	0.12277	1694.26	0.11646	1694.26	0.11892	1694.26	0.12015	1694.26	0.11713		1694.26	0.30829	1694.26	0.14317	1694.26	0.13782	1694.26	0.1334	1694.26	0.13487	1694.26	0.13105		1694.26	0.3198	1694.26	0.20004	1694.26	0.20172	1694.26	0.19662	1694.26	0.20228	1694.26
1693.3	0.33647	1693.3	0.16242	1693.3	0.14996	1693.3	0.14658	1693.3	0.14769	1693.3	0.14564		1693.3	0.30926	1693.3	0.13869	1693.3	0.1318	1693.3	0.13422	1693.3	0.13386	1693.3	0.13258		1693.3	0.32652	1693.3	0.15502	1693.3	0.15033	1693.3	0.14689	1693.3	0.14653	1693.3	0.14425		1693.29	0.3393	1693.29	0.22241	1693.29	0.22057	1693.29	0.21461	1693.29	0.21955	1693.29
1692.33	0.35513	1692.33	0.17745	1692.33	0.16381	1692.33	0.16214	1692.33	0.1613	1692.33	0.16046		1692.33	0.32685	1692.33	0.15449	1692.33	0.14725	1692.33	0.14918	1692.33	0.14748	1692.33	0.14768		1692.33	0.34428	1692.33	0.1671	1692.33	0.16304	1692.33	0.16038	1692.33	0.1586	1692.33	0.15722		1692.33	0.35629	1692.33	0.23632	1692.33	0.22951	1692.33	0.22447	1692.33	0.2306	1692.33
1691.37	0.37426	1691.37	0.19344	1691.37	0.17944	1691.37	0.17832	1691.37	0.17625	1691.37	0.17651		1691.37	0.34385	1691.37	0.16961	1691.37	0.1624	1691.37	0.16395	1691.37	0.16165	1691.37	0.16324		1691.37	0.363	1691.37	0.18126	1691.37	0.17707	1691.37	0.17497	1691.37	0.1726	1691.37	0.17159		1691.36	0.37387	1691.36	0.25185	1691.36	0.24148	1691.36	0.23921	1691.36	0.24522	1691.36
1690.4	0.3931	1690.4	0.20938	1690.4	0.19535	1690.4	0.19399	1690.4	0.19166	1690.4	0.19222		1690.4	0.36034	1690.4	0.18421	1690.4	0.17714	1690.4	0.17788	1690.4	0.17576	1690.4	0.17812		1690.4	0.38184	1690.4	0.19636	1690.4	0.19187	1690.4	0.18994	1690.4	0.1876	1690.4	0.18645		1690.4	0.39118	1690.4	0.26661	1690.4	0.25399	1690.4	0.25448	1690.4	0.26041	1690.4
1689.44	0.41143	1689.44	0.22502	1689.44	0.21107	1689.44	0.20891	1689.44	0.20727	1689.44	0.20723		1689.44	0.37641	1689.44	0.19843	1689.44	0.19154	1689.44	0.19112	1689.44	0.18974	1689.44	0.19218		1689.44	0.40058	1689.44	0.21206	1689.44	0.20724	1689.44	0.20508	1689.44	0.20323	1689.44	0.20164		1689.44	0.40879	1689.44	0.28363	1689.44	0.27078	1689.44	0.27248	1689.44	0.27777	1689.44
1688.47	0.42913	1688.47	0.24041	1688.47	0.22649	1688.47	0.22314	1688.47	0.22303	1688.47	0.22145		1688.47	0.39207	1688.47	0.21248	1688.47	0.20572	1688.47	0.20419	1688.47	0.20382	1688.47	0.20557		1688.47	0.41907	1688.47	0.22839	1688.47	0.22321	1688.47	0.22031	1688.47	0.21944	1688.47	0.2171		1688.47	0.42607	1688.47	0.30067	1688.47	0.2889	1688.47	0.29007	1688.47	0.295	1688.47
1687.51	0.44751	1687.51	0.25719	1687.51	0.24378	1687.51	0.23844	1687.51	0.24037	1687.51	0.23716		1687.51	0.40747	1687.51	0.22652	1687.51	0.22005	1687.51	0.21855	1687.51	0.21927	1687.51	0.22006		1687.51	0.4388	1687.51	0.2473	1687.51	0.24092	1687.51	0.23689	1687.51	0.23771	1687.51	0.23444		1687.51	0.44469	1687.51	0.32116	1687.51	0.31198	1687.51	0.3126	1687.51	0.31615	1687.51
1686.55	0.46626	1686.55	0.27504	1686.55	0.26208	1686.55	0.25459	1686.55	0.25883	1686.55	0.25358		1686.55	0.42314	1686.55	0.24143	1686.55	0.23517	1686.55	0.23446	1686.55	0.23609	1686.55	0.2353		1686.55	0.4592	1686.55	0.2678	1686.55	0.26003	1686.55	0.25446	1686.55	0.2573	1686.55	0.25282		1686.54	0.46158	1686.54	0.33143	1686.54	0.32273	1686.54	0.32407	1686.54	0.32999	1686.54
1685.58	0.48636	1685.58	0.29469	1685.58	0.28215	1685.58	0.27277	1685.58	0.27881	1685.58	0.27202		1685.58	0.43985	1685.58	0.25781	1685.58	0.25182	1685.58	0.25251	1685.58	0.25478	1685.58	0.25243		1685.58	0.48104	1685.58	0.28986	1685.58	0.28059	1685.58	0.27357	1685.58	0.27827	1685.58	0.27273		1685.58	0.47953	1685.58	0.34002	1685.58	0.3306	1685.58	0.33418	1685.58	0.3437	1685.58
1684.62	0.50775	1684.62	0.31555	1684.62	0.30304	1684.62	0.29289	1684.62	0.29951	1684.62	0.29214		1684.62	0.45818	1684.62	0.27606	1684.62	0.27033	1684.62	0.27221	1684.62	0.27475	1684.62	0.2714		1684.62	0.50381	1684.62	0.3118	1684.62	0.30156	1684.62	0.29374	1684.62	0.29933	1684.62	0.29345		1684.61	0.50067	1684.61	0.35717	1684.61	0.34753	1684.61	0.35282	1684.61	0.3642	1684.61
1683.65	0.52932	1683.65	0.33612	1683.65	0.32274	1683.65	0.31363	1683.65	0.31941	1683.65	0.31224		1683.65	0.47803	1683.65	0.29602	1683.65	0.29036	1683.65	0.29225	1683.65	0.29463	1683.65	0.29095		1683.65	0.52596	1683.65	0.33128	1683.65	0.32142	1683.65	0.31375	1683.65	0.31869	1683.65	0.31335		1683.65	0.52238	1683.65	0.37739	1683.65	0.36701	1683.65	0.37218	1683.65	0.3856	1683.65
1682.69	0.55113	1682.69	0.35658	1682.69	0.34193	1682.69	0.33503	1682.69	0.33878	1682.69	0.33293		1682.69	0.49873	1682.69	0.31677	1682.69	0.31112	1682.69	0.31228	1682.69	0.31428	1682.69	0.31128		1682.69	0.5477	1682.69	0.34906	1682.69	0.34037	1682.69	0.3338	1682.69	0.33695	1682.69	0.33301		1682.69	0.54543	1682.69	0.40588	1682.69	0.39604	1682.69	0.39961	1682.69	0.4129	1682.69
1681.72	0.57235	1681.72	0.37641	1681.72	0.3602	1681.72	0.35608	1681.72	0.35743	1681.72	0.3532		1681.72	0.5195	1681.72	0.33772	1681.72	0.33195	1681.72	0.33181	1681.72	0.33331	1681.72	0.33142		1681.72	0.56841	1681.72	0.36549	1681.72	0.35856	1681.72	0.35352	1681.72	0.3544	1681.72	0.35201		1681.72	0.56526	1681.72	0.42579	1681.72	0.41478	1681.72	0.41729	1681.72	0.43312	1681.72
1680.76	0.59415	1680.76	0.39724	1680.76	0.38022	1680.76	0.37806	1680.76	0.37718	1680.76	0.37517		1680.76	0.5398	1680.76	0.35827	1680.76	0.35261	1680.76	0.35192	1680.76	0.35308	1680.76	0.35283		1680.76	0.58985	1680.76	0.38373	1680.76	0.37775	1680.76	0.3743	1680.76	0.37342	1680.76	0.37247		1680.76	0.58607	1680.76	0.45092	1680.76	0.44009	1680.76	0.44249	1680.76	0.45848	1680.76
1679.8	0.61564	1679.8	0.41843	1679.8	0.40101	1679.8	0.39991	1679.8	0.39757	1679.8	0.39727		1679.8	0.55943	1679.8	0.37861	1679.8	0.37314	1679.8	0.37241	1679.8	0.37332	1679.8	0.3744		1679.8	0.61126	1679.8	0.40344	1679.8	0.39785	1679.8	0.39549	1679.8	0.39357	1679.8	0.39345		1679.79	0.60524	1679.79	0.47064	1679.79	0.45904	1679.79	0.46191	1679.79	0.47918	1679.79
1678.83	0.63669	1678.83	0.43994	1678.83	0.4224	1678.83	0.42145	1678.83	0.41858	1678.83	0.41911		1678.83	0.57838	1678.83	0.39892	1678.83	0.39367	1678.83	0.39336	1678.83	0.39411	1678.83	0.39591		1678.83	0.63256	1678.83	0.42458	1678.83	0.41888	1678.83	0.41693	1678.83	0.4147	1678.83	0.41476		1678.83	0.62356	1678.83	0.48704	1678.83	0.47405	1678.83	0.47725	1678.83	0.49623	1678.83
1677.87	0.65757	1677.87	0.462	1677.87	0.44468	1677.87	0.44303	1677.87	0.44039	1677.87	0.441		1677.87	0.5968	1677.87	0.41931	1677.87	0.41431	1677.87	0.41482	1677.87	0.41554	1677.87	0.41756		1677.87	0.65404	1677.87	0.44718	1677.87	0.44089	1677.87	0.43877	1677.87	0.43674	1677.87	0.4366		1677.86	0.642	1677.86	0.50248	1677.86	0.48807	1677.86	0.49178	1677.86	0.51201	1677.86
1676.9	0.67846	1676.9	0.48467	1676.9	0.46776	1676.9	0.46494	1676.9	0.46296	1676.9	0.46319		1676.9	0.61496	1676.9	0.43993	1676.9	0.43511	1676.9	0.43669	1676.9	0.43746	1676.9	0.43943		1676.9	0.67583	1676.9	0.4709	1676.9	0.46373	1676.9	0.46113	1676.9	0.45947	1676.9	0.45904		1676.9	0.66149	1676.9	0.52009	1676.9	0.50487	1676.9	0.50959	1676.9	0.52963	1676.9
1675.94	0.69896	1675.94	0.50728	1675.94	0.49057	1675.94	0.48684	1675.94	0.48555	1675.94	0.485		1675.94	0.6332	1675.94	0.46102	1675.94	0.45616	1675.94	0.4585	1675.94	0.45928	1675.94	0.46099		1675.94	0.69729	1675.94	0.49448	1675.94	0.48672	1675.94	0.4836	1675.94	0.48202	1675.94	0.48142		1675.94	0.68036	1675.94	0.5348	1675.94	0.5181	1675.94	0.52412	1675.94	0.54455	1675.94
1674.97	0.71913	1674.97	0.52969	1674.97	0.51293	1674.97	0.50881	1674.97	0.5079	1674.97	0.50662		1674.97	0.65168	1674.97	0.48255	1674.97	0.47749	1674.97	0.48017	1674.97	0.48087	1674.97	0.48236		1674.97	0.71832	1674.97	0.51757	1674.97	0.50953	1674.97	0.50615	1674.97	0.50418	1674.97	0.50367		1674.97	0.70008	1674.97	0.55426	1674.97	0.53691	1674.97	0.54327	1674.97	0.56238	1674.97
1674.01	0.73882	1674.01	0.5518	1674.01	0.53465	1674.01	0.53071	1674.01	0.52981	1674.01	0.52799		1674.01	0.67024	1674.01	0.50432	1674.01	0.49901	1674.01	0.5016	1674.01	0.50209	1674.01	0.50346		1674.01	0.73866	1674.01	0.53998	1674.01	0.53192	1674.01	0.52853	1674.01	0.52587	1674.01	0.52559		1674.01	0.72013	1674.01	0.57758	1674.01	0.56034	1674.01	0.56588	1674.01	0.58232	1674.01
1673.05	0.75809	1673.05	0.57387	1673.05	0.55617	1673.05	0.55264	1673.05	0.5515	1673.05	0.54936		1673.05	0.68856	1673.05	0.52609	1673.05	0.52068	1673.05	0.52294	1673.05	0.52317	1673.05	0.52446		1673.05	0.75835	1673.05	0.5622	1673.05	0.55408	1673.05	0.55079	1673.05	0.54747	1673.05	0.54734		1673.04	0.74003	1673.04	0.6022	1673.04	0.58575	1673.04	0.59001	1673.04	0.60336	1673.04
1672.08	0.77728	1672.08	0.59656	1672.08	0.57841	1672.08	0.57504	1672.08	0.57365	1672.08	0.5714		1672.08	0.70638	1672.08	0.54773	1672.08	0.54252	1672.08	0.54451	1672.08	0.54456	1672.08	0.54579		1672.08	0.77786	1672.08	0.58511	1672.08	0.5766	1672.08	0.57328	1672.08	0.56973	1672.08	0.56946		1672.08	0.75892	1672.08	0.62267	1672.08	0.60684	1672.08	0.61095	1672.08	0.62279	1672.08
1671.12	0.79666	1671.12	0.62027	1671.12	0.60185	1671.12	0.59825	1671.12	0.59666	1671.12	0.59445		1671.12	0.72375	1671.12	0.56942	1671.12	0.56468	1671.12	0.56656	1671.12	0.5666	1671.12	0.56777		1671.12	0.79751	1671.12	0.60915	1671.12	0.59988	1671.12	0.59632	1671.12	0.59298	1671.12	0.5923		1671.11	0.77736	1671.11	0.63991	1671.11	0.62439	1671.11	0.62964	1671.11	0.64189	1671.11
1670.15	0.81605	1670.15	0.6447	1670.15	0.62606	1670.15	0.62214	1670.15	0.6203	1670.15	0.61815		1670.15	0.74091	1670.15	0.5915	1670.15	0.58731	1670.15	0.58899	1670.15	0.58914	1670.15	0.59029		1670.15	0.81713	1670.15	0.63371	1670.15	0.6237	1670.15	0.61981	1670.15	0.61678	1670.15	0.61563		1670.15	0.79546	1670.15	0.65488	1670.15	0.63867	1670.15	0.64579	1670.15	0.66047	1670.15
1669.19	0.83509	1669.19	0.66919	1669.19	0.65022	1669.19	0.64632	1669.19	0.64395	1669.19	0.64192		1669.19	0.75801	1669.19	0.61414	1669.19	0.61037	1669.19	0.61152	1669.19	0.61182	1669.19	0.61308		1669.19	0.83631	1669.19	0.65791	1669.19	0.64756	1669.19	0.64348	1669.19	0.64042	1669.19	0.63905		1669.19	0.81431	1669.19	0.67422	1669.19	0.65699	1669.19	0.66513	1669.19	0.68212	1669.19
1668.22	0.8531	1668.22	0.6929	1668.22	0.67329	1668.22	0.67006	1668.22	0.66683	1668.22	0.66488		1668.22	0.77489	1668.22	0.63722	1668.22	0.63358	1668.22	0.63369	1668.22	0.63407	1668.22	0.63545		1668.22	0.85433	1668.22	0.68081	1668.22	0.67084	1668.22	0.66681	1668.22	0.66314	1668.22	0.66194		1668.22	0.83269	1668.22	0.69552	1668.22	0.67661	1668.22	0.68462	1668.22	0.70393	1668.22
1667.26	0.87025	1667.26	0.71606	1667.26	0.69591	1667.26	0.69359	1667.26	0.68928	1667.26	0.68769		1667.26	0.79114	1667.26	0.66021	1667.26	0.65653	1667.26	0.65555	1667.26	0.65604	1667.26	0.65766		1667.26	0.87155	1667.26	0.7032	1667.26	0.69385	1667.26	0.69008	1667.26	0.68554	1667.26	0.68486		1667.26	0.85131	1667.26	0.72186	1667.26	0.70229	1667.26	0.70969	1667.26	0.72941	1667.26
1666.3	0.88657	1666.3	0.73894	1666.3	0.7185	1666.3	0.71697	1666.3	0.71165	1666.3	0.71055		1666.3	0.80641	1666.3	0.68271	1666.3	0.67891	1666.3	0.6771	1666.3	0.67778	1666.3	0.67954		1666.3	0.88802	1666.3	0.72573	1666.3	0.71687	1666.3	0.71338	1666.3	0.70808	1666.3	0.70803		1666.29	0.86855	1666.29	0.746	1666.29	0.72628	1666.29	0.73382	1666.29	0.75387	1666.29
1665.33	0.90225	1665.33	0.76198	1665.33	0.74157	1665.33	0.74039	1665.33	0.73438	1665.33	0.73378		1665.33	0.82058	1665.33	0.70454	1665.33	0.7007	1665.33	0.69847	1665.33	0.69952	1665.33	0.70121		1665.33	0.90394	1665.33	0.74901	1665.33	0.74022	1665.33	0.73685	1665.33	0.73115	1665.33	0.73164		1665.33	0.88419	1665.33	0.76574	1665.33	0.74619	1665.33	0.75498	1665.33	0.77575	1665.33
1664.37	0.91761	1664.37	0.7856	1664.37	0.7655	1664.37	0.76409	1664.37	0.75772	1664.37	0.75767		1664.37	0.83384	1664.37	0.72577	1664.37	0.72209	1664.37	0.71986	1664.37	0.72149	1664.37	0.72305		1664.37	0.91951	1664.37	0.77317	1664.37	0.7639	1664.37	0.7605	1664.37	0.75477	1664.37	0.75571		1664.36	0.89915	1664.36	0.78358	1664.36	0.76442	1664.36	0.77491	1664.36	0.79591	1664.36
1663.4	0.93234	1663.4	0.80925	1663.4	0.78945	1663.4	0.78761	1663.4	0.78107	1663.4	0.78149		1663.4	0.84647	1663.4	0.74659	1663.4	0.74323	1663.4	0.74111	1663.4	0.7434	1663.4	0.74482		1663.4	0.93423	1663.4	0.79718	1663.4	0.78725	1663.4	0.7838	1663.4	0.77812	1663.4	0.77948		1663.4	0.91378	1663.4	0.80178	1663.4	0.78268	1663.4	0.79376	1663.4	0.81393	1663.4
1662.44	0.946	1662.44	0.83219	1662.44	0.81249	1662.44	0.81035	1662.44	0.80369	1662.44	0.80443		1662.44	0.85858	1662.44	0.76699	1662.44	0.76409	1662.44	0.76192	1662.44	0.76481	1662.44	0.76614		1662.44	0.94764	1662.44	0.8199	1662.44	0.80955	1662.44	0.80619	1662.44	0.80038	1662.44	0.80224		1662.44	0.92757	1662.44	0.81999	1662.44	0.79998	1662.44	0.80979	1662.44	0.82846	1662.44
1661.47	0.95831	1661.47	0.8538	1661.47	0.83412	1661.47	0.83201	1661.47	0.82515	1661.47	0.82613		1661.47	0.87001	1661.47	0.78669	1661.47	0.78445	1661.47	0.78214	1661.47	0.78538	1661.47	0.78675		1661.47	0.95961	1661.47	0.84085	1661.47	0.83052	1661.47	0.82748	1661.47	0.82132	1661.47	0.82378		1661.47	0.94086	1661.47	0.84068	1661.47	0.81952	1661.47	0.82648	1661.47	0.84256	1661.47
1660.51	0.96895	1660.51	0.87356	1660.51	0.85394	1660.51	0.85219	1660.51	0.84516	1660.51	0.84615		1660.51	0.88046	1660.51	0.80537	1660.51	0.80398	1660.51	0.80149	1660.51	0.80474	1660.51	0.80609		1660.51	0.96989	1660.51	0.85986	1660.51	0.85007	1660.51	0.84752	1660.51	0.84088	1660.51	0.84392		1660.51	0.95229	1660.51	0.85913	1660.51	0.83636	1660.51	0.8403	1660.51	0.85452	1660.51
1659.55	0.978	1659.55	0.89154	1659.55	0.87232	1659.55	0.87097	1659.55	0.86397	1659.55	0.86476		1659.55	0.88954	1659.55	0.82272	1659.55	0.82239	1659.55	0.81996	1659.55	0.82288	1659.55	0.82409		1659.55	0.97867	1659.55	0.87756	1659.55	0.86855	1659.55	0.86657	1659.55	0.85956	1659.55	0.86296		1659.54	0.96292	1659.54	0.87912	1659.54	0.85587	1659.54	0.85736	1659.54	0.86929	1659.54
1658.58	0.98503	1658.58	0.90748	1658.58	0.88885	1658.58	0.88778	1658.58	0.88136	1658.58	0.88128		1658.58	0.89687	1658.58	0.83861	1658.58	0.8393	1658.58	0.83708	1658.58	0.83949	1658.58	0.84005		1658.58	0.98542	1658.58	0.89396	1658.58	0.88591	1658.58	0.88429	1658.58	0.87716	1658.58	0.88039		1658.58	0.97175	1658.58	0.8969	1658.58	0.8741	1658.58	0.87361	1658.58	0.88399	1658.58
1657.62	0.9905	1657.62	0.92212	1657.62	0.90459	1657.62	0.90303	1657.62	0.89801	1657.62	0.8965		1657.62	0.90212	1657.62	0.85278	1657.62	0.85432	1657.62	0.85288	1657.62	0.85507	1657.62	0.8544		1657.62	0.99062	1657.62	0.9102	1657.62	0.90266	1657.62	0.90097	1657.62	0.89441	1657.62	0.89675		1657.61	0.97978	1657.61	0.91557	1657.61	0.89508	1657.61	0.89289	1657.61	0.90112	1657.61
1656.65	0.99397	1656.65	0.93528	1656.65	0.91908	1656.65	0.91622	1656.65	0.91369	1656.65	0.9097		1656.65	0.90514	1656.65	0.86525	1656.65	0.86718	1656.65	0.86697	1656.65	0.86955	1656.65	0.86664		1656.65	0.99386	1656.65	0.92613	1656.65	0.91871	1656.65	0.91612	1656.65	0.91105	1656.65	0.91157		1656.65	0.98469	1656.65	0.92602	1656.65	0.90795	1656.65	0.90446	1656.65	0.9128	1656.65
1655.69	0.99631	1655.69	0.94797	1655.69	0.93372	1655.69	0.92851	1655.69	0.92932	1655.69	0.92239		1655.69	0.90615	1655.69	0.87593	1655.69	0.87803	1655.69	0.8799	1655.69	0.88371	1655.69	0.87797		1655.69	0.99616	1655.69	0.94273	1655.69	0.93465	1655.69	0.9304	1655.69	0.92789	1655.69	0.92596		1655.69	0.9867	1655.69	0.92708	1655.69	0.91118	1655.69	0.90839	1655.69	0.91919	1655.69
1654.72	0.99902	1654.72	0.9614	1654.72	0.95022	1654.72	0.9418	1654.72	0.94589	1654.72	0.93693		1654.72	0.90591	1654.72	0.88493	1654.72	0.88755	1654.72	0.89271	1654.72	0.8984	1654.72	0.89042		1654.72	0.99914	1654.72	0.96094	1654.72	0.95105	1654.72	0.94498	1654.72	0.94579	1654.72	0.94166		1654.72	0.99091	1654.72	0.93663	1654.72	0.92582	1654.72	0.92609	1654.72	0.93582	1654.72
1653.76	1	1653.76	0.97257	1653.76	0.96388	1653.76	0.95358	1653.76	0.96018	1653.76	0.94939		1653.76	0.90551	1653.76	0.89335	1653.76	0.89664	1653.76	0.9041	1653.76	0.91139	1653.76	0.90157		1653.76	1	1653.76	0.97566	1653.76	0.96513	1653.76	0.95759	1653.76	0.96087	1653.76	0.9552		1653.76	0.99118	1653.76	0.93438	1653.76	0.92609	1653.76	0.93021	1653.76	0.94289	1653.76
1652.8	0.99999	1652.8	0.98131	1652.8	0.97437	1652.8	0.96428	1652.8	0.97158	1652.8	0.96033		1652.8	0.90583	1652.8	0.90148	1652.8	0.90589	1652.8	0.91426	1652.8	0.92223	1652.8	0.91212		1652.8	0.99923	1652.8	0.98583	1652.8	0.97611	1652.8	0.96836	1652.8	0.97235	1652.8	0.96659		1652.79	0.99407	1652.79	0.94739	1652.79	0.94333	1652.79	0.94834	1652.79	0.95957	1652.79
1651.83	0.99834	1651.83	0.98643	1651.83	0.9799	1651.83	0.97247	1651.83	0.97874	1651.83	0.96801		1651.83	0.90693	1651.83	0.90941	1651.83	0.91506	1651.83	0.92237	1651.83	0.92978	1651.83	0.92068		1651.83	0.99589	1651.83	0.98981	1651.83	0.98284	1651.83	0.97625	1651.83	0.97888	1651.83	0.97422		1651.83	0.99628	1651.83	0.96353	1651.83	0.96225	1651.83	0.96494	1651.83	0.97397	1651.83
1650.87	0.99645	1650.87	0.98973	1650.87	0.98324	1650.87	0.97926	1650.87	0.98349	1650.87	0.97451		1650.87	0.90802	1650.87	0.91635	1650.87	0.92333	1650.87	0.92903	1650.87	0.93523	1650.87	0.92824		1650.87	0.99183	1650.87	0.99084	1650.87	0.98699	1650.87	0.98245	1650.87	0.9829	1650.87	0.97993		1650.86	1	1650.86	0.98776	1650.86	0.98944	1650.86	0.98876	1650.86	0.99215	1650.86
1649.9	0.99409	1649.9	0.99182	1649.9	0.98543	1649.9	0.98438	1649.9	0.9868	1649.9	0.97968		1649.9	0.90812	1649.9	0.9218	1649.9	0.92993	1649.9	0.93415	1649.9	0.93915	1649.9	0.93415		1649.9	0.98721	1649.9	0.99078	1649.9	0.98971	1649.9	0.98711	1649.9	0.98577	1649.9	0.98408		1649.9	0.99944	1649.9	0.9953	1649.9	0.99613	1649.9	0.99445	1649.9	0.9963	1649.9
1648.94	0.99269	1648.94	0.99492	1648.94	0.98983	1648.94	0.9898	1648.94	0.9911	1648.94	0.9863		1648.94	0.90673	1648.94	0.92518	1648.94	0.93457	1648.94	0.93881	1648.94	0.94327	1648.94	0.94011		1648.94	0.98414	1648.94	0.99326	1648.94	0.99314	1648.94	0.99193	1648.94	0.99025	1648.94	0.98928		1648.94	0.99872	1648.94	1	1648.94	1	1648.94	1	1648.94	1	1648.94
1647.97	0.99103	1647.97	0.99792	1647.97	0.99472	1647.97	0.99446	1647.97	0.99542	1647.97	0.9925		1647.97	0.90413	1647.97	0.92689	1647.97	0.93753	1647.97	0.94244	1647.97	0.947	1647.97	0.94489		1647.97	0.98133	1647.97	0.99676	1647.97	0.9966	1647.97	0.99605	1647.97	0.99506	1647.97	0.99427		1647.97	0.99557	1647.97	0.9948	1647.97	0.99291	1647.97	0.99578	1647.97	0.99689	1647.97
1647.01	0.9885	1647.01	0.99984	1647.01	0.99849	1647.01	0.99782	1647.01	0.99868	1647.01	0.99713		1647.01	0.90104	1647.01	0.92745	1647.01	0.93935	1647.01	0.94482	1647.01	0.94972	1647.01	0.94813		1647.01	0.97801	1647.01	0.9995	1647.01	0.99917	1647.01	0.99887	1647.01	0.99872	1647.01	0.99808		1647.01	0.9923	1647.01	0.99034	1647.01	0.98751	1647.01	0.99177	1647.01	0.99429	1647.01
1646.05	0.98502	1646.05	1	1646.05	1	1646.05	0.99964	1646.05	1	1646.05	0.99959		1646.05	0.89812	1646.05	0.92735	1646.05	0.9405	1646.05	0.9459	1646.05	0.95095	1646.05	0.94985		1646.05	0.97378	1646.05	1	1646.05	1	1646.05	1	1646.05	1	1646.05	1		1646.04	0.98918	1646.04	0.98854	1646.04	0.98563	1646.04	0.98906	1646.04	0.99271	1646.04
1645.08	0.98091	1645.08	0.99836	1645.08	0.99915	1645.08	1	1645.08	0.99924	1645.08	1		1645.08	0.8956	1645.08	0.92687	1645.08	0.9412	1645.08	0.94598	1645.08	0.95072	1645.08	0.95051		1645.08	0.96877	1645.08	0.99799	1645.08	0.99897	1645.08	0.99954	1645.08	0.99876	1645.08	0.99999		1645.08	0.98712	1645.08	0.99272	1645.08	0.99082	1645.08	0.99156	1645.08	0.99452	1645.08
1644.12	0.9763	1644.12	0.9951	1644.12	0.99619	1644.12	0.99885	1644.12	0.99661	1644.12	0.99838		1644.12	0.89325	1644.12	0.9261	1644.12	0.94136	1644.12	0.94519	1644.12	0.9492	1644.12	0.95008		1644.12	0.96305	1644.12	0.99379	1644.12	0.99634	1644.12	0.99761	1644.12	0.99541	1644.12	0.99809		1644.11	0.98347	1644.11	0.99198	1644.11	0.98982	1644.11	0.98788	1644.11	0.99129	1644.11
1643.15	0.9723	1643.15	0.99171	1643.15	0.9934	1643.15	0.99744	1643.15	0.99368	1643.15	0.99671		1643.15	0.89069	1643.15	0.92474	1643.15	0.94078	1643.15	0.9442	1643.15	0.94741	1643.15	0.94974		1643.15	0.95797	1643.15	0.98957	1643.15	0.99337	1643.15	0.99538	1643.15	0.99187	1643.15	0.99593		1643.15	0.981	1643.15	0.99549	1643.15	0.9939	1643.15	0.99037	1643.15	0.99194	1643.15
1642.19	0.9683	1642.19	0.98797	1642.19	0.99042	1642.19	0.99526	1642.19	0.99039	1642.19	0.99431		1642.19	0.8876	1642.19	0.92272	1642.19	0.93924	1642.19	0.94251	1642.19	0.94507	1642.19	0.94862		1642.19	0.95298	1642.19	0.98522	1642.19	0.99004	1642.19	0.99261	1642.19	0.98816	1642.19	0.99315		1642.19	0.97764	1642.19	0.99551	1642.19	0.99399	1642.19	0.99026	1642.19	0.99055	1642.19
1641.22	0.96378	1641.22	0.98363	1641.22	0.98684	1641.22	0.9919	1641.22	0.98656	1641.22	0.99069		1641.22	0.88382	1641.22	0.91985	1641.22	0.93653	1641.22	0.93969	1641.22	0.9419	1641.22	0.94612		1641.22	0.94767	1641.22	0.98055	1641.22	0.98618	1641.22	0.98905	1641.22	0.98417	1641.22	0.98949		1641.22	0.97349	1641.22	0.99297	1641.22	0.99157	1641.22	0.98818	1641.22	0.98796	1641.22
1640.26	0.95851	1640.26	0.97856	1640.26	0.98256	1640.26	0.98727	1640.26	0.98217	1640.26	0.98588		1640.26	0.87919	1640.26	0.91577	1640.26	0.93244	1640.26	0.93555	1640.26	0.93772	1640.26	0.94204		1640.26	0.94199	1640.26	0.97568	1640.26	0.98179	1640.26	0.98466	1640.26	0.97994	1640.26	0.98505		1640.26	0.96927	1640.26	0.99094	1640.26	0.99071	1640.26	0.98752	1640.26	0.98704	1640.26
1639.3	0.95218	1639.3	0.97238	1639.3	0.97714	1639.3	0.98105	1639.3	0.97689	1639.3	0.97955		1639.3	0.87347	1639.3	0.91019	1639.3	0.92669	1639.3	0.92991	1639.3	0.93236	1639.3	0.93609		1639.3	0.93566	1639.3	0.97044	1639.3	0.97667	1639.3	0.97917	1639.3	0.9752	1639.3	0.97963		1639.29	0.96402	1639.29	0.98614	1639.29	0.98775	1639.29	0.98467	1639.29	0.98547	1639.29
1638.33	0.94545	1638.33	0.96552	1638.33	0.97145	1638.33	0.97394	1638.33	0.97119	1638.33	0.97289		1638.33	0.86653	1638.33	0.90267	1638.33	0.91911	1638.33	0.92316	1638.33	0.92621	1638.33	0.92912		1638.33	0.92943	1638.33	0.96559	1638.33	0.97116	1638.33	0.97304	1638.33	0.97047	1638.33	0.97401		1638.33	0.95924	1638.33	0.98367	1638.33	0.98889	1638.33	0.98685	1638.33	0.98838	1638.33
1637.37	0.93747	1637.37	0.95666	1637.37	0.96371	1637.37	0.96485	1637.37	0.96374	1637.37	0.9643		1637.37	0.85844	1637.37	0.89334	1637.37	0.90972	1637.37	0.91474	1637.37	0.91852	1637.37	0.92021		1637.37	0.92207	1637.37	0.95921	1637.37	0.9641	1637.37	0.96517	1637.37	0.96411	1637.37	0.96668		1637.36	0.95117	1637.36	0.9707	1637.36	0.9782	1637.36	0.97869	1637.36	0.98413	1637.36
1636.4	0.92876	1636.4	0.9459	1636.4	0.95412	1636.4	0.95429	1636.4	0.95443	1636.4	0.95442		1636.4	0.8496	1636.4	0.88229	1636.4	0.89877	1636.4	0.90483	1636.4	0.90929	1636.4	0.9101		1636.4	0.91386	1636.4	0.95077	1636.4	0.95502	1636.4	0.95552	1636.4	0.95565	1636.4	0.95764		1636.4	0.9427	1636.4	0.95947	1636.4	0.96962	1636.4	0.97313	1636.4	0.98081	1636.4
1635.44	0.91845	1635.44	0.93201	1635.44	0.94076	1635.44	0.9412	1635.44	0.94184	1635.44	0.94152		1635.44	0.84048	1635.44	0.87007	1635.44	0.88668	1635.44	0.89286	1635.44	0.89759	1635.44	0.89787		1635.44	0.90342	1635.44	0.93785	1635.44	0.9425	1635.44	0.94289	1635.44	0.94316	1635.44	0.94512		1635.44	0.9314	1635.44	0.94319	1635.44	0.95408	1635.44	0.95952	1635.44	0.96948	1635.44
1634.47	0.90706	1634.47	0.91558	1634.47	0.92435	1634.47	0.92616	1634.47	0.92632	1634.47	0.92634		1634.47	0.83134	1634.47	0.85682	1634.47	0.87368	1634.47	0.87915	1634.47	0.88364	1634.47	0.88416		1634.47	0.89126	1634.47	0.92077	1634.47	0.92665	1634.47	0.92757	1634.47	0.92696	1634.47	0.92954		1634.47	0.91972	1634.47	0.93129	1634.47	0.9427	1634.47	0.94766	1634.47	0.95656	1634.47
1633.51	0.89439	1633.51	0.89675	1633.51	0.90494	1633.51	0.90892	1633.51	0.90806	1633.51	0.90862		1633.51	0.82197	1633.51	0.84258	1633.51	0.85968	1633.51	0.86363	1633.51	0.86742	1633.51	0.86859		1633.51	0.8773	1633.51	0.8999	1633.51	0.90779	1633.51	0.90959	1633.51	0.90743	1633.51	0.91091		1633.51	0.90524	1633.51	0.91315	1633.51	0.92319	1633.51	0.92618	1633.51	0.93438	1633.51
1632.55	0.88163	1632.55	0.87716	1632.55	0.88507	1632.55	0.89086	1632.55	0.88882	1632.55	0.89052		1632.55	0.81184	1632.55	0.82666	1632.55	0.84419	1632.55	0.84697	1632.55	0.85005	1632.55	0.85235		1632.55	0.86325	1632.55	0.87815	1632.55	0.88759	1632.55	0.89042	1632.55	0.88691	1632.55	0.89133		1632.54	0.89145	1632.54	0.89921	1632.54	0.90911	1632.54	0.90994	1632.54	0.91469	1632.54
1631.58	0.86837	1631.58	0.85658	1631.58	0.86454	1631.58	0.87144	1631.58	0.8686	1631.58	0.87147		1631.58	0.80047	1631.58	0.80865	1631.58	0.82662	1631.58	0.82871	1631.58	0.83139	1631.58	0.8347		1631.58	0.8489	1631.58	0.85599	1631.58	0.86639	1631.58	0.87003	1631.58	0.86577	1631.58	0.87081		1631.58	0.87598	1631.58	0.87959	1631.58	0.88908	1631.58	0.88881	1631.58	0.89131	1631.58
1630.62	0.85416	1630.62	0.83459	1630.62	0.84275	1630.62	0.85012	1630.62	0.84706	1630.62	0.85077		1630.62	0.78769	1630.62	0.78833	1630.62	0.80661	1630.62	0.80844	1630.62	0.81115	1630.62	0.81504		1630.62	0.83391	1630.62	0.83329	1630.62	0.84409	1630.62	0.84818	1630.62	0.84382	1630.62	0.8491		1630.61	0.85883	1630.61	0.8544	1630.61	0.86331	1630.61	0.86281	1630.61	0.86485	1630.61
1629.65	0.83907	1629.65	0.81116	1629.65	0.81966	1629.65	0.82695	1629.65	0.82411	1629.65	0.82845		1629.65	0.77367	1629.65	0.76569	1629.65	0.78412	1629.65	0.78616	1629.65	0.78924	1629.65	0.79346		1629.65	0.81834	1629.65	0.80992	1629.65	0.82063	1629.65	0.82489	1629.65	0.8209	1629.65	0.82632		1629.65	0.84138	1629.65	0.82931	1629.65	0.83834	1629.65	0.83802	1629.65	0.83983	1629.65
1628.69	0.82266	1628.69	0.78582	1628.69	0.79438	1628.69	0.80149	1628.69	0.79912	1628.69	0.80373		1628.69	0.75875	1628.69	0.74116	1628.69	0.75948	1628.69	0.76176	1628.69	0.76528	1628.69	0.76952		1628.69	0.8016	1628.69	0.78488	1628.69	0.79548	1628.69	0.79974	1628.69	0.79622	1628.69	0.80178		1628.69	0.8236	1628.69	0.80502	1628.69	0.81471	1628.69	0.81411	1628.69	0.81586	1628.69
1627.72	0.80518	1627.72	0.75886	1627.72	0.76733	1627.72	0.77418	1627.72	0.7723	1627.72	0.77704		1627.72	0.74317	1627.72	0.71507	1627.72	0.73305	1627.72	0.73564	1627.72	0.73946	1627.72	0.7436		1627.72	0.78389	1627.72	0.75822	1627.72	0.76873	1627.72	0.77295	1627.72	0.76984	1627.72	0.77561		1627.72	0.80604	1627.72	0.7834	1627.72	0.79468	1627.72	0.79329	1627.72	0.7941	1627.72
1626.76	0.78675	1626.76	0.73046	1626.76	0.73871	1626.76	0.74523	1626.76	0.7438	1626.76	0.74849		1626.76	0.72702	1626.76	0.68773	1626.76	0.70515	1626.76	0.70801	1626.76	0.71195	1626.76	0.71581		1626.76	0.76526	1626.76	0.73002	1626.76	0.74043	1626.76	0.74461	1626.76	0.74184	1626.76	0.74767		1626.76	0.78763	1626.76	0.75986	1626.76	0.77284	1626.76	0.77054	1626.76	0.77043	1626.76
1625.8	0.76779	1625.8	0.701	1625.8	0.70918	1625.8	0.71513	1625.8	0.71407	1625.8	0.71867		1625.8	0.71028	1625.8	0.65924	1625.8	0.67595	1625.8	0.6791	1625.8	0.68313	1625.8	0.68657		1625.8	0.7461	1625.8	0.70084	1625.8	0.71093	1625.8	0.71506	1625.8	0.71265	1625.8	0.71828		1625.79	0.76816	1625.79	0.73303	1625.79	0.74772	1625.79	0.74506	1625.79	0.74388	1625.79
1624.83	0.74858	1624.83	0.67067	1624.83	0.67892	1624.83	0.68413	1624.83	0.68335	1624.83	0.68787		1624.83	0.69301	1624.83	0.62976	1624.83	0.64562	1624.83	0.64902	1624.83	0.65322	1624.83	0.65618		1624.83	0.72667	1624.83	0.67092	1624.83	0.68041	1624.83	0.68446	1624.83	0.68245	1624.83	0.68765		1624.83	0.74774	1624.83	0.70363	1624.83	0.72022	1624.83	0.71779	1624.83	0.71534	1624.83
1623.87	0.72895	1623.87	0.63931	1623.87	0.64747	1623.87	0.65212	1623.87	0.65152	1623.87	0.65583		1623.87	0.6754	1623.87	0.59966	1623.87	0.61444	1623.87	0.61778	1623.87	0.62217	1623.87	0.62461		1623.87	0.70674	1623.87	0.63987	1623.87	0.64882	1623.87	0.65275	1623.87	0.65103	1623.87	0.6557		1623.86	0.72574	1623.86	0.67047	1623.86	0.68887	1623.86	0.68703	1623.86	0.68442	1623.86
1622.9	0.70892	1622.9	0.6072	1622.9	0.61482	1622.9	0.61934	1622.9	0.61886	1622.9	0.62277		1622.9	0.65774	1622.9	0.56951	1622.9	0.58288	1622.9	0.58578	1622.9	0.59026	1622.9	0.59225		1622.9	0.68634	1622.9	0.60776	1622.9	0.61651	1622.9	0.62026	1622.9	0.6186	1622.9	0.62289		1622.9	0.70312	1622.9	0.63793	1622.9	0.65893	1622.9	0.65743	1622.9	0.65552	1622.9
1621.94	0.68864	1621.94	0.57506	1621.94	0.58166	1621.94	0.58638	1621.94	0.58607	1621.94	0.58936		1621.94	0.64032	1621.94	0.53992	1621.94	0.55159	1621.94	0.55387	1621.94	0.55819	1621.94	0.55974		1621.94	0.66577	1621.94	0.57533	1621.94	0.58424	1621.94	0.58771	1621.94	0.58595	1621.94	0.59005		1621.94	0.68101	1621.94	0.60963	1621.94	0.63457	1621.94	0.63289	1621.94	0.63178	1621.94
1620.97	0.66849	1620.97	0.54395	1620.97	0.54924	1620.97	0.55404	1620.97	0.55415	1620.97	0.55655		1620.97	0.62324	1620.97	0.51135	1620.97	0.52115	1620.97	0.523	1620.97	0.52685	1620.97	0.5279		1620.97	0.64551	1620.97	0.54395	1620.97	0.55298	1620.97	0.55595	1620.97	0.55421	1620.97	0.55812		1620.97	0.65938	1620.97	0.58343	1620.97	0.61254	1620.97	0.61059	1620.97	0.61028	1620.97
1620.01	0.64917	1620.01	0.51513	1620.01	0.51926	1620.01	0.52337	1620.01	0.52427	1620.01	0.52571		1620.01	0.60642	1620.01	0.48392	1620.01	0.49195	1620.01	0.49403	1620.01	0.4972	1620.01	0.49775		1620.01	0.62635	1620.01	0.51526	1620.01	0.52371	1620.01	0.52586	1620.01	0.52465	1620.01	0.52811		1620.01	0.63802	1620.01	0.55652	1620.01	0.58844	1620.01	0.58692	1620.01	0.58667	1620.01
1619.05	0.63071	1619.05	0.4888	1619.05	0.49195	1619.05	0.49451	1619.05	0.49654	1619.05	0.49692		1619.05	0.58975	1619.05	0.45774	1619.05	0.46423	1619.05	0.46706	1619.05	0.46942	1619.05	0.46941		1619.05	0.60814	1619.05	0.48941	1619.05	0.49646	1619.05	0.49746	1619.05	0.49731	1619.05	0.49985		1619.04	0.6157	1619.04	0.52492	1619.04	0.55641	1619.04	0.5559	1619.04	0.55516	1619.04
1618.08	0.61308	1618.08	0.46484	1618.08	0.46709	1618.08	0.46767	1618.08	0.47076	1618.08	0.47031		1618.08	0.57328	1618.08	0.43303	1618.08	0.43825	1618.08	0.44201	1618.08	0.44353	1618.08	0.44312		1618.08	0.59068	1618.08	0.46588	1618.08	0.47095	1618.08	0.47072	1618.08	0.47182	1618.08	0.47317		1618.08	0.59246	1618.08	0.49082	1618.08	0.51851	1618.08	0.51899	1618.08	0.51674	1618.08
1617.12	0.59604	1617.12	0.44272	1617.12	0.44399	1617.12	0.44292	1617.12	0.44652	1617.12	0.44576		1617.12	0.55731	1617.12	0.41022	1617.12	0.4144	1617.12	0.41866	1617.12	0.41939	1617.12	0.419		1617.12	0.57354	1617.12	0.44357	1617.12	0.4467	1617.12	0.4456	1617.12	0.44757	1617.12	0.4479		1617.11	0.56994	1617.11	0.46301	1617.11	0.48571	1617.11	0.48585	1617.11	0.48001	1617.11
1616.15	0.57899	1616.15	0.42162	1616.15	0.42151	1616.15	0.41994	1616.15	0.42323	1616.15	0.42253		1616.15	0.54224	1616.15	0.3899	1616.15	0.3931	1616.15	0.39679	1616.15	0.39679	1616.15	0.39678		1616.15	0.55602	1616.15	0.42123	1616.15	0.42329	1616.15	0.42193	1616.15	0.42384	1616.15	0.42368		1616.15	0.54744	1616.15	0.43932	1616.15	0.45661	1616.15	0.45498	1616.15	0.44641	1616.15
1615.19	0.56231	1615.19	0.40192	1615.19	0.4004	1615.19	0.39934	1615.19	0.40152	1615.19	0.4014		1615.19	0.52821	1615.19	0.37201	1615.19	0.37444	1615.19	0.37684	1615.19	0.3762	1615.19	0.37701		1615.19	0.53872	1615.19	0.3996	1615.19	0.40134	1615.19	0.40041	1615.19	0.40143	1615.19	0.40147		1615.19	0.52676	1615.19	0.42405	1615.19	0.43781	1615.19	0.43375	1615.19	0.42283	1615.19
1614.22	0.54587	1614.22	0.38353	1614.22	0.38072	1614.22	0.38076	1614.22	0.38155	1614.22	0.38201		1614.22	0.51503	1614.22	0.35623	1614.22	0.35811	1614.22	0.35882	1614.22	0.3576	1614.22	0.35925		1614.22	0.52168	1614.22	0.3791	1614.22	0.38116	1614.22	0.38102	1614.22	0.38068	1614.22	0.38126		1614.22	0.50568	1614.22	0.40604	1614.22	0.41665	1614.22	0.41105	1614.22	0.40129	1614.22
1613.26	0.53068	1613.26	0.36753	1613.26	0.36415	1613.26	0.3649	1613.26	0.36434	1613.26	0.36567		1613.26	0.5023	1613.26	0.34173	1613.26	0.34351	1613.26	0.34319	1613.26	0.34143	1613.26	0.34408		1613.26	0.50617	1613.26	0.3616	1613.26	0.36363	1613.26	0.36442	1613.26	0.36292	1613.26	0.36411		1613.26	0.48672	1613.26	0.39263	1613.26	0.40205	1613.26	0.39625	1613.26	0.38738	1613.26
1612.3	0.51627	1612.3	0.35333	1612.3	0.34979	1612.3	0.35074	1612.3	0.34924	1612.3	0.35121		1612.3	0.48973	1612.3	0.3282	1612.3	0.33005	1612.3	0.3293	1612.3	0.32702	1612.3	0.33033		1612.3	0.49165	1612.3	0.34652	1612.3	0.34826	1612.3	0.34976	1612.3	0.34748	1612.3	0.349		1612.29	0.46783	1612.29	0.37654	1612.29	0.38472	1612.29	0.37964	1612.29	0.37291	1612.29
1611.33	0.5023	1611.33	0.34038	1611.33	0.33672	1611.33	0.33756	1611.33	0.33553	1611.33	0.33776		1611.33	0.47727	1611.33	0.31557	1611.33	0.31739	1611.33	0.31657	1611.33	0.31382	1611.33	0.31725		1611.33	0.47773	1611.33	0.3331	1611.33	0.33446	1611.33	0.3363	1611.33	0.3336	1611.33	0.33515		1611.33	0.44921	1611.33	0.35949	1611.33	0.36622	1611.33	0.36167	1611.33	0.35741	1611.33
1610.37	0.48888	1610.37	0.32853	1610.37	0.32465	1610.37	0.32527	1610.37	0.32296	1610.37	0.32526		1610.37	0.46507	1610.37	0.30384	1610.37	0.30538	1610.37	0.30468	1610.37	0.30169	1610.37	0.30485		1610.37	0.46451	1610.37	0.32102	1610.37	0.32191	1610.37	0.32378	1610.37	0.32093	1610.37	0.32245		1610.36	0.43177	1610.36	0.34491	1610.36	0.35044	1610.36	0.34595	1610.36	0.34335	1610.36
1609.4	0.4758	1609.4	0.31735	1609.4	0.31304	1609.4	0.31357	1609.4	0.3111	1609.4	0.3133		1609.4	0.45329	1609.4	0.29308	1609.4	0.29405	1609.4	0.29336	1609.4	0.2904	1609.4	0.293		1609.4	0.45185	1609.4	0.30969	1609.4	0.31023	1609.4	0.31192	1609.4	0.30905	1609.4	0.31063		1609.4	0.41559	1609.4	0.33273	1609.4	0.33758	1609.4	0.33295	1609.4	0.33145	1609.4
1608.44	0.46319	1608.44	0.30673	1608.44	0.30193	1608.44	0.30257	1608.44	0.29999	1608.44	0.30203		1608.44	0.44204	1608.44	0.28318	1608.44	0.28349	1608.44	0.28266	1608.44	0.27994	1608.44	0.28195		1608.44	0.4399	1608.44	0.29906	1608.44	0.2994	1608.44	0.30083	1608.44	0.29805	1608.44	0.29986		1608.44	0.40071	1608.44	0.32273	1608.44	0.32797	1608.44	0.32382	1608.44	0.3235	1608.44
1607.47	0.45122	1607.47	0.29665	1607.47	0.29158	1607.47	0.29242	1607.47	0.28979	1607.47	0.29168		1607.47	0.43136	1607.47	0.27397	1607.47	0.2737	1607.47	0.27267	1607.47	0.27022	1607.47	0.27185		1607.47	0.42883	1607.47	0.2892	1607.47	0.2895	1607.47	0.29073	1607.47	0.28809	1607.47	0.29026		1607.47	0.38703	1607.47	0.3142	1607.47	0.32135	1607.47	0.31887	1607.47	0.32061	1607.47
1606.51	0.44006	1606.51	0.28719	1606.51	0.28212	1606.51	0.28317	1606.51	0.28056	1606.51	0.28234		1606.51	0.42124	1606.51	0.26536	1606.51	0.26472	1606.51	0.26345	1606.51	0.26112	1606.51	0.26267		1606.51	0.41861	1606.51	0.28011	1606.51	0.28051	1606.51	0.28168	1606.51	0.27918	1606.51	0.28168		1606.51	0.37449	1606.51	0.30679	1606.51	0.31723	1606.51	0.31751	1606.51	0.32242	1606.51
1605.55	0.4299	1605.55	0.27854	1605.55	0.2737	1605.55	0.27487	1605.55	0.27229	1605.55	0.27403		1605.55	0.41174	1605.55	0.25737	1605.55	0.2565	1605.55	0.25506	1605.55	0.2526	1605.55	0.25437		1605.55	0.40926	1605.55	0.27184	1605.55	0.27235	1605.55	0.27359	1605.55	0.27112	1605.55	0.27385		1605.54	0.36313	1605.54	0.30053	1605.54	0.31452	1605.54	0.31794	1605.54	0.32624	1605.54
1604.58	0.42077	1604.58	0.27087	1604.58	0.26626	1604.58	0.26739	1604.58	0.26479	1604.58	0.26656		1604.58	0.40291	1604.58	0.25018	1604.58	0.24905	1604.58	0.24753	1604.58	0.24473	1604.58	0.24687		1604.58	0.4007	1604.58	0.26431	1604.58	0.26485	1604.58	0.26617	1604.58	0.26357	1604.58	0.26637		1604.58	0.35272	1604.58	0.2945	1604.58	0.31053	1604.58	0.31627	1604.58	0.32707	1604.58
1603.62	0.41257	1603.62	0.26424	1603.62	0.25964	1603.62	0.26056	1603.62	0.25787	1603.62	0.25966		1603.62	0.39485	1603.62	0.24399	1603.62	0.24238	1603.62	0.24091	1603.62	0.23773	1603.62	0.24016		1603.62	0.39287	1603.62	0.25749	1603.62	0.25786	1603.62	0.2592	1603.62	0.25629	1603.62	0.25904		1603.61	0.34316	1603.61	0.28847	1603.61	0.30387	1603.61	0.31018	1603.61	0.32155	1603.61
1602.65	0.40511	1602.65	0.25862	1602.65	0.2537	1602.65	0.25431	1602.65	0.25148	1602.65	0.25323		1602.65	0.38757	1602.65	0.2388	1602.65	0.23651	1602.65	0.23519	1602.65	0.23178	1602.65	0.23433		1602.65	0.38576	1602.65	0.25144	1602.65	0.25139	1602.65	0.25267	1602.65	0.24931	1602.65	0.25197		1602.65	0.33456	1602.65	0.28285	1602.65	0.2952	1602.65	0.30035	1602.65	0.31026	1602.65
1601.69	0.39818	1601.69	0.25381	1601.69	0.24828	1601.69	0.2486	1601.69	0.24568	1601.69	0.24727		1601.69	0.38096	1601.69	0.23443	1601.69	0.23135	1601.69	0.23023	1601.69	0.22682	1601.69	0.22934		1601.69	0.37928	1601.69	0.24617	1601.69	0.24555	1601.69	0.2467	1601.69	0.24291	1601.69	0.24545		1601.69	0.32695	1601.69	0.27805	1601.69	0.2864	1601.69	0.28952	1601.69	0.29695	1601.69
1600.72	0.39161	1600.72	0.24966	1600.72	0.24339	1600.72	0.2435	1600.72	0.24062	1600.72	0.24195		1600.72	0.37485	1600.72	0.23057	1600.72	0.2268	1600.72	0.22579	1600.72	0.22262	1600.72	0.22509		1600.72	0.37331	1600.72	0.24169	1600.72	0.2405	1600.72	0.24148	1600.72	0.23739	1600.72	0.23978		1600.72	0.32034	1600.72	0.2741	1600.72	0.27924	1600.72	0.28069	1600.72	0.28602	1600.72
1599.76	0.38544	1599.76	0.24613	1599.76	0.23919	1599.76	0.23918	1599.76	0.23641	1599.76	0.23752		1599.76	0.36909	1599.76	0.22695	1599.76	0.22275	1599.76	0.22172	1599.76	0.2189	1599.76	0.22141		1599.76	0.36784	1599.76	0.23799	1599.76	0.23637	1599.76	0.23715	1599.76	0.23295	1599.76	0.23515		1599.76	0.31466	1599.76	0.27129	1599.76	0.27504	1599.76	0.27591	1599.76	0.28012	1599.76
1598.8	0.37976	1598.8	0.24331	1598.8	0.2358	1598.8	0.23571	1598.8	0.23302	1598.8	0.23408		1598.8	0.36357	1598.8	0.22358	1598.8	0.2192	1598.8	0.21804	1598.8	0.21548	1598.8	0.21812		1598.8	0.36283	1598.8	0.23502	1598.8	0.23322	1598.8	0.23369	1598.8	0.22953	1598.8	0.23153		1598.79	0.30956	1598.79	0.26892	1598.79	0.27277	1598.79	0.27412	1598.79	0.2781	1598.79
1597.83	0.3747	1597.83	0.24134	1597.83	0.23336	1597.83	0.23317	1597.83	0.23039	1597.83	0.23167		1597.83	0.35833	1597.83	0.22068	1597.83	0.21625	1597.83	0.21499	1597.83	0.21246	1597.83	0.21526		1597.83	0.35834	1597.83	0.23276	1597.83	0.23102	1597.83	0.23106	1597.83	0.22697	1597.83	0.22882		1597.83	0.30476	1597.83	0.26682	1597.83	0.27131	1597.83	0.27348	1597.83	0.27747	1597.83
1596.87	0.37023	1596.87	0.24033	1596.87	0.23189	1596.87	0.23156	1596.87	0.2285	1596.87	0.23019		1596.87	0.35342	1596.87	0.21862	1596.87	0.2141	1596.87	0.21287	1596.87	0.21006	1596.87	0.21304		1596.87	0.35436	1596.87	0.23124	1596.87	0.22971	1596.87	0.22923	1596.87	0.22514	1596.87	0.22695		1596.86	0.30008	1596.86	0.26484	1596.86	0.26955	1596.86	0.27218	1596.86	0.27597	1596.86
1595.9	0.36624	1595.9	0.24031	1595.9	0.23139	1595.9	0.23089	1595.9	0.2274	1595.9	0.22958		1595.9	0.34884	1595.9	0.21765	1595.9	0.21296	1595.9	0.21195	1595.9	0.20859	1595.9	0.21179		1595.9	0.35088	1595.9	0.23059	1595.9	0.22925	1595.9	0.22824	1595.9	0.22414	1595.9	0.22601		1595.9	0.2957	1595.9	0.26366	1595.9	0.26781	1595.9	0.27024	1595.9	0.27353	1595.9
1594.94	0.36255	1594.94	0.24124	1594.94	0.23179	1594.94	0.23116	1594.94	0.22718	1594.94	0.22973		1594.94	0.34456	1594.94	0.21788	1594.94	0.213	1594.94	0.21225	1594.94	0.20823	1594.94	0.21168		1594.94	0.34779	1594.94	0.2309	1594.94	0.22964	1594.94	0.2282	1594.94	0.22414	1594.94	0.22608		1594.94	0.29192	1594.94	0.26406	1594.94	0.26712	1594.94	0.26883	1594.94	0.27156	1594.94
1593.97	0.35907	1593.97	0.24308	1593.97	0.23312	1593.97	0.23239	1593.97	0.22798	1593.97	0.23067		1593.97	0.34053	1593.97	0.21923	1593.97	0.2143	1593.97	0.21366	1593.97	0.20911	1593.97	0.21278		1593.97	0.34503	1593.97	0.23228	1593.97	0.23094	1593.97	0.22927	1593.97	0.22533	1593.97	0.22725		1593.97	0.28884	1593.97	0.26612	1593.97	0.26787	1593.97	0.26868	1593.97	0.27113	1593.97
1593.01	0.35583	1593.01	0.24583	1593.01	0.2354	1593.01	0.23462	1593.01	0.22988	1593.01	0.23253		1593.01	0.33676	1593.01	0.22158	1593.01	0.2168	1593.01	0.21602	1593.01	0.21123	1593.01	0.21498		1593.01	0.34251	1593.01	0.23473	1593.01	0.23316	1593.01	0.23149	1593.01	0.22771	1593.01	0.2295		1593.01	0.28643	1593.01	0.26964	1593.01	0.27017	1593.01	0.2701	1593.01	0.27256	1593.01
1592.05	0.35296	1592.05	0.24952	1592.05	0.23869	1592.05	0.23791	1592.05	0.23297	1592.05	0.2355		1592.05	0.33329	1592.05	0.22485	1592.05	0.2204	1592.05	0.21916	1592.05	0.21457	1592.05	0.21817		1592.05	0.34026	1592.05	0.23819	1592.05	0.23632	1592.05	0.23482	1592.05	0.23115	1592.05	0.23273		1592.04	0.28457	1592.04	0.27431	1592.04	0.27391	1592.04	0.27309	1592.04	0.27556	1592.04
1591.08	0.3505	1591.08	0.25412	1591.08	0.24298	1591.08	0.24226	1591.08	0.23727	1591.08	0.23966		1591.08	0.33022	1591.08	0.22902	1591.08	0.22491	1591.08	0.22303	1591.08	0.21899	1591.08	0.22226		1591.08	0.33825	1591.08	0.24257	1591.08	0.24038	1591.08	0.23915	1591.08	0.23549	1591.08	0.23686		1591.08	0.28306	1591.08	0.27935	1591.08	0.27842	1591.08	0.277	1591.08	0.27944	1591.08
1590.12	0.34841	1590.12	0.25949	1590.12	0.24814	1590.12	0.24761	1590.12	0.24272	1590.12	0.24499		1590.12	0.32756	1590.12	0.23404	1590.12	0.23013	1590.12	0.22758	1590.12	0.22434	1590.12	0.22717		1590.12	0.33651	1590.12	0.24774	1590.12	0.2453	1590.12	0.24434	1590.12	0.24061	1590.12	0.24185		1590.11	0.28184	1590.11	0.28438	1590.11	0.28348	1590.11	0.28183	1590.11	0.28442	1590.11
1589.15	0.34665	1589.15	0.26545	1589.15	0.25405	1589.15	0.25386	1589.15	0.24915	1589.15	0.25131		1589.15	0.32527	1589.15	0.23974	1589.15	0.23586	1589.15	0.23281	1589.15	0.23037	1589.15	0.23278		1589.15	0.33511	1589.15	0.25365	1589.15	0.25105	1589.15	0.25032	1589.15	0.24653	1589.15	0.24777		1589.15	0.28107	1589.15	0.28979	1589.15	0.28978	1589.15	0.28843	1589.15	0.2915	1589.15
1588.19	0.34511	1588.19	0.27178	1588.19	0.26049	1588.19	0.26075	1588.19	0.25625	1588.19	0.25829		1588.19	0.32322	1588.19	0.2459	1588.19	0.24193	1588.19	0.23862	1588.19	0.23682	1588.19	0.23886		1588.19	0.33409	1588.19	0.26014	1588.19	0.25754	1588.19	0.25698	1588.19	0.25314	1588.19	0.25453		1588.19	0.28076	1588.19	0.29554	1588.19	0.29709	1588.19	0.29656	1588.19	0.3006	1588.19
1587.22	0.34384	1587.22	0.27835	1587.22	0.26729	1587.22	0.26802	1587.22	0.26364	1587.22	0.26558		1587.22	0.32136	1587.22	0.25232	1587.22	0.2482	1587.22	0.24489	1587.22	0.24347	1587.22	0.24525		1587.22	0.33354	1587.22	0.26707	1587.22	0.26459	1587.22	0.26418	1587.22	0.26025	1587.22	0.26191		1587.22	0.2809	1587.22	0.30141	1587.22	0.3046	1587.22	0.30501	1587.22	0.3103	1587.22
1586.26	0.34297	1586.26	0.28513	1586.26	0.27437	1586.26	0.27541	1586.26	0.27104	1586.26	0.27295		1586.26	0.31978	1586.26	0.25892	1586.26	0.25466	1586.26	0.2515	1586.26	0.2502	1586.26	0.25194		1586.26	0.33352	1586.26	0.27428	1586.26	0.272	1586.26	0.27167	1586.26	0.26762	1586.26	0.26959		1586.26	0.28154	1586.26	0.3073	1586.26	0.31146	1586.26	0.31234	1586.26	0.31853	1586.26
1585.3	0.34259	1585.3	0.29212	1585.3	0.28163	1585.3	0.28273	1585.3	0.27829	1585.3	0.28026		1585.3	0.31857	1585.3	0.26568	1585.3	0.26129	1585.3	0.25832	1585.3	0.25697	1585.3	0.25895		1585.3	0.33407	1585.3	0.28166	1585.3	0.27955	1585.3	0.27917	1585.3	0.27501	1585.3	0.27723		1585.29	0.28272	1585.29	0.31295	1585.29	0.31695	1585.29	0.31746	1585.29	0.32377	1585.29
1584.33	0.34269	1584.33	0.29922	1584.33	0.28892	1584.33	0.28986	1584.33	0.28537	1584.33	0.28746		1584.33	0.31782	1584.33	0.2725	1584.33	0.268	1584.33	0.26516	1584.33	0.26372	1584.33	0.26622		1584.33	0.33509	1584.33	0.28906	1584.33	0.28705	1584.33	0.28647	1584.33	0.28231	1584.33	0.2846		1584.33	0.28451	1584.33	0.31836	1584.33	0.32144	1584.33	0.32095	1584.33	0.32663	1584.33
1583.37	0.34313	1583.37	0.3062	1583.37	0.29601	1583.37	0.29667	1583.37	0.29228	1583.37	0.29447		1583.37	0.31747	1583.37	0.27914	1583.37	0.27463	1583.37	0.27179	1583.37	0.27036	1583.37	0.27343		1583.37	0.33637	1583.37	0.29631	1583.37	0.29433	1583.37	0.29343	1583.37	0.28945	1583.37	0.29162		1583.36	0.28694	1583.36	0.32385	1583.36	0.32615	1583.36	0.32473	1583.36	0.32955	1583.36
1582.4	0.34372	1582.4	0.31269	1582.4	0.30263	1582.4	0.30301	1582.4	0.29895	1582.4	0.30109		1582.4	0.31738	1582.4	0.28526	1582.4	0.28092	1582.4	0.27799	1582.4	0.27669	1582.4	0.28009		1582.4	0.33769	1582.4	0.30321	1582.4	0.30126	1582.4	0.29995	1582.4	0.29633	1582.4	0.2982		1582.4	0.29007	1582.4	0.33021	1582.4	0.33288	1582.4	0.33114	1582.4	0.33536	1582.4
1581.44	0.34426	1581.44	0.3184	1581.44	0.30848	1581.44	0.30863	1581.44	0.3052	1581.44	0.3069		1581.44	0.31736	1581.44	0.29059	1581.44	0.2866	1581.44	0.2835	1581.44	0.2825	1581.44	0.28561		1581.44	0.33885	1581.44	0.30954	1581.44	0.30766	1581.44	0.30589	1581.44	0.30271	1581.44	0.30413		1581.44	0.29405	1581.44	0.33851	1581.44	0.34316	1581.44	0.34156	1581.44	0.34542	1581.44
1580.47	0.34482	1580.47	0.32342	1580.47	0.31373	1580.47	0.31344	1580.47	0.31101	1580.47	0.31176		1580.47	0.31724	1580.47	0.29499	1580.47	0.29144	1580.47	0.28826	1580.47	0.2877	1580.47	0.28978		1580.47	0.33998	1580.47	0.31546	1580.47	0.31356	1580.47	0.3112	1580.47	0.30857	1580.47	0.3093		1580.47	0.29822	1580.47	0.34662	1580.47	0.35403	1580.47	0.35245	1580.47	0.35646	1580.47
1579.51	0.34608	1579.51	0.32853	1579.51	0.31947	1579.51	0.31809	1579.51	0.31691	1579.51	0.31657		1579.51	0.31697	1579.51	0.29837	1579.51	0.29529	1579.51	0.29257	1579.51	0.29264	1579.51	0.29331		1579.51	0.34188	1579.51	0.3219	1579.51	0.31934	1579.51	0.31632	1579.51	0.31455	1579.51	0.31436		1579.51	0.30325	1579.51	0.35607	1579.51	0.36671	1579.51	0.36505	1579.51	0.36816	1579.51
1578.55	0.34764	1578.55	0.33329	1578.55	0.32495	1578.55	0.32199	1578.55	0.32228	1578.55	0.32053		1578.55	0.31664	1578.55	0.301	1578.55	0.29818	1578.55	0.29612	1578.55	0.29686	1578.55	0.29582		1578.55	0.3441	1578.55	0.32811	1578.55	0.32453	1578.55	0.32072	1578.55	0.32002	1578.55	0.31865		1578.54	0.30677	1578.54	0.35782	1578.54	0.36976	1578.54	0.36818	1578.54	0.37172	1578.54
1577.58	0.3498	1577.58	0.33784	1577.58	0.33027	1577.58	0.32552	1577.58	0.32705	1577.58	0.32419		1577.58	0.31662	1577.58	0.30302	1577.58	0.30029	1577.58	0.29911	1577.58	0.30036	1577.58	0.298		1577.58	0.34696	1577.58	0.33396	1577.58	0.32904	1577.58	0.3246	1577.58	0.32497	1577.58	0.32249		1577.58	0.30976	1577.58	0.3554	1577.58	0.36722	1577.58	0.36625	1577.58	0.37041	1577.58
1576.62	0.35248	1576.62	0.34167	1576.62	0.33466	1576.62	0.32864	1576.62	0.33067	1576.62	0.32747		1576.62	0.31735	1576.62	0.30467	1576.62	0.30192	1576.62	0.3015	1576.62	0.30288	1576.62	0.30002		1576.62	0.35029	1576.62	0.33848	1576.62	0.33238	1576.62	0.32774	1576.62	0.32873	1576.62	0.32571		1576.61	0.31385	1576.61	0.35617	1576.61	0.36796	1576.61	0.36749	1576.61	0.37074	1576.61
1575.65	0.35485	1575.65	0.34363	1575.65	0.33636	1575.65	0.33043	1575.65	0.33202	1575.65	0.32897		1575.65	0.31911	1575.65	0.30625	1575.65	0.30324	1575.65	0.3028	1575.65	0.30371	1575.65	0.30102		1575.65	0.35305	1575.65	0.34002	1575.65	0.33369	1575.65	0.32934	1575.65	0.33001	1575.65	0.32716		1575.65	0.31766	1575.65	0.35667	1575.65	0.36778	1575.65	0.36702	1575.65	0.36968	1575.65
1574.69	0.35724	1574.69	0.34416	1574.69	0.33603	1574.69	0.33128	1574.69	0.33161	1574.69	0.32924		1574.69	0.32173	1574.69	0.30763	1574.69	0.30421	1574.69	0.30326	1574.69	0.30327	1574.69	0.30133		1574.69	0.35571	1574.69	0.33934	1574.69	0.33341	1574.69	0.32977	1574.69	0.32938	1574.69	0.32731		1574.69	0.32274	1574.69	0.36297	1574.69	0.37409	1574.69	0.37191	1574.69	0.37221	1574.69
1573.72	0.35968	1573.72	0.34371	1573.72	0.3343	1573.72	0.33118	1573.72	0.33005	1573.72	0.32833		1573.72	0.32473	1573.72	0.3086	1573.72	0.30458	1573.72	0.30291	1573.72	0.30186	1573.72	0.30072		1573.72	0.35838	1573.72	0.33742	1573.72	0.33209	1573.72	0.32919	1573.72	0.32756	1573.72	0.3263		1573.72	0.32676	1573.72	0.36492	1573.72	0.37485	1573.72	0.37137	1573.72	0.37026	1573.72
1572.76	0.36316	1572.76	0.34372	1572.76	0.33337	1572.76	0.33119	1572.76	0.32891	1572.76	0.32787		1572.76	0.32764	1572.76	0.30873	1572.76	0.30411	1572.76	0.30233	1572.76	0.30051	1572.76	0.30014		1572.76	0.36232	1572.76	0.33658	1572.76	0.33104	1572.76	0.32867	1572.76	0.32641	1572.76	0.32563		1572.76	0.33156	1572.76	0.3671	1572.76	0.37592	1572.76	0.37204	1572.76	0.36866	1572.76
1571.8	0.3674	1571.8	0.34409	1571.8	0.33311	1571.8	0.33099	1571.8	0.3282	1571.8	0.32749		1571.8	0.33034	1571.8	0.30808	1571.8	0.3028	1571.8	0.30138	1571.8	0.29926	1571.8	0.29929		1571.8	0.36726	1571.8	0.33678	1571.8	0.33036	1571.8	0.32807	1571.8	0.32595	1571.8	0.32508		1571.79	0.33547	1571.79	0.36225	1571.79	0.3688	1571.79	0.3658	1571.79	0.36199	1571.79
1570.83	0.37215	1570.83	0.34447	1570.83	0.33303	1570.83	0.33037	1570.83	0.32756	1570.83	0.32687		1570.83	0.33312	1570.83	0.30691	1570.83	0.30091	1570.83	0.30001	1570.83	0.29799	1570.83	0.29811		1570.83	0.37286	1570.83	0.33735	1570.83	0.32978	1570.83	0.32719	1570.83	0.32563	1570.83	0.32436		1570.83	0.34	1570.83	0.35657	1570.83	0.36091	1570.83	0.35897	1570.83	0.35521	1570.83
1569.87	0.37695	1569.87	0.34424	1569.87	0.33214	1569.87	0.329	1569.87	0.32624	1569.87	0.3254		1569.87	0.33641	1569.87	0.30565	1569.87	0.29883	1569.87	0.29808	1569.87	0.29631	1569.87	0.29639		1569.87	0.37844	1569.87	0.33699	1569.87	0.32863	1569.87	0.32557	1569.87	0.32441	1569.87	0.32279		1569.86	0.34488	1569.86	0.35077	1569.86	0.35276	1569.86	0.35117	1569.86	0.34817	1569.86
1568.9	0.38159	1568.9	0.34314	1568.9	0.33006	1568.9	0.32684	1568.9	0.3239	1568.9	0.32292		1568.9	0.34042	1568.9	0.30455	1568.9	0.2968	1568.9	0.29563	1568.9	0.29402	1568.9	0.2941		1568.9	0.38365	1568.9	0.3351	1568.9	0.32651	1568.9	0.32307	1568.9	0.32173	1568.9	0.32011		1568.9	0.35109	1568.9	0.35019	1568.9	0.3505	1568.9	0.34794	1568.9	0.34455	1568.9
1567.94	0.38635	1567.94	0.34152	1567.94	0.32727	1567.94	0.32426	1567.94	0.32086	1567.94	0.31996		1567.94	0.34508	1567.94	0.30351	1567.94	0.29484	1567.94	0.29289	1567.94	0.29121	1567.94	0.2915		1567.94	0.38875	1567.94	0.33211	1567.94	0.32355	1567.94	0.31997	1567.94	0.31795	1567.94	0.3167		1567.94	0.35737	1567.94	0.35046	1567.94	0.34904	1567.94	0.34505	1567.94	0.3412	1567.94
1566.97	0.39153	1566.97	0.33974	1566.97	0.32433	1566.97	0.3215	1566.97	0.3176	1566.97	0.31696		1566.97	0.35007	1566.97	0.30218	1566.97	0.29271	1566.97	0.29	1566.97	0.28807	1566.97	0.28864		1566.97	0.39413	1566.97	0.3288	1566.97	0.32019	1566.97	0.31667	1566.97	0.31378	1566.97	0.31312		1566.97	0.3643	1566.97	0.35276	1566.97	0.35044	1566.97	0.34552	1566.97	0.34065	1566.97
1566.01	0.39693	1566.01	0.33758	1566.01	0.32109	1566.01	0.31829	1566.01	0.31414	1566.01	0.31363		1566.01	0.35506	1566.01	0.30021	1566.01	0.29009	1566.01	0.28677	1566.01	0.28447	1566.01	0.28515		1566.01	0.39975	1566.01	0.32539	1566.01	0.31664	1566.01	0.31319	1566.01	0.30958	1566.01	0.30943		1566.01	0.37088	1566.01	0.3527	1566.01	0.35035	1566.01	0.3455	1566.01	0.34085	1566.01
1565.05	0.40242	1565.05	0.33497	1565.05	0.31752	1565.05	0.31446	1565.05	0.31053	1565.05	0.3098		1565.05	0.35973	1565.05	0.29734	1565.05	0.28667	1565.05	0.28302	1565.05	0.28044	1565.05	0.28085		1565.05	0.40567	1565.05	0.32224	1565.05	0.3132	1565.05	0.30964	1565.05	0.30577	1565.05	0.30583		1565.04	0.37835	1565.04	0.35493	1565.04	0.35516	1565.04	0.35097	1565.04	0.3468	1565.04
1564.08	0.40737	1564.08	0.33149	1564.08	0.31311	1564.08	0.30948	1564.08	0.30647	1564.08	0.30471		1564.08	0.36384	1564.08	0.29355	1564.08	0.2822	1564.08	0.27837	1564.08	0.27577	1564.08	0.27518		1564.08	0.41142	1564.08	0.31917	1564.08	0.30987	1564.08	0.30578	1564.08	0.3023	1564.08	0.30195		1564.08	0.38586	1564.08	0.35715	1564.08	0.36225	1564.08	0.35886	1564.08	0.35645	1564.08
1563.12	0.41247	1563.12	0.32817	1563.12	0.30939	1563.12	0.30426	1563.12	0.30291	1563.12	0.29963		1563.12	0.36727	1563.12	0.28878	1563.12	0.27662	1563.12	0.27327	1563.12	0.27116	1563.12	0.26898		1563.12	0.4179	1563.12	0.31763	1563.12	0.30745	1563.12	0.30228	1563.12	0.30028	1563.12	0.29876		1563.11	0.39478	1563.11	0.36396	1563.11	0.37665	1563.11	0.37472	1563.11	0.37322	1563.11
1562.15	0.4172	1562.15	0.32457	1562.15	0.30554	1562.15	0.2981	1562.15	0.2993	1562.15	0.29345		1562.15	0.3702	1562.15	0.28348	1562.15	0.27007	1562.15	0.26741	1562.15	0.26629	1562.15	0.2615		1562.15	0.42444	1562.15	0.31685	1562.15	0.3054	1562.15	0.29845	1562.15	0.29888	1562.15	0.29518		1562.15	0.40163	1562.15	0.36146	1562.15	0.38039	1562.15	0.38105	1562.15	0.38326	1562.15
1561.19	0.42274	1561.19	0.3217	1561.19	0.30267	1561.19	0.29204	1561.19	0.29619	1561.19	0.28751		1561.19	0.37326	1561.19	0.27795	1561.19	0.26302	1561.19	0.26151	1561.19	0.26171	1561.19	0.25388		1561.19	0.43204	1561.19	0.31734	1561.19	0.30382	1561.19	0.2946	1561.19	0.29815	1561.19	0.29167		1561.19	0.40736	1561.19	0.35059	1561.19	0.3729	1561.19	0.37776	1561.19	0.3847	1561.19
1560.22	0.43034	1560.22	0.32021	1560.22	0.30131	1560.22	0.28715	1560.22	0.29371	1560.22	0.28303		1560.22	0.37746	1560.22	0.27261	1560.22	0.2562	1560.22	0.25623	1560.22	0.2577	1560.22	0.24752		1560.22	0.44161	1560.22	0.31882	1560.22	0.30231	1560.22	0.29096	1560.22	0.29747	1560.22	0.28848		1560.22	0.41674	1560.22	0.3487	1560.22	0.37326	1560.22	0.38162	1560.22	0.38767	1560.22
1559.26	0.43817	1559.26	0.31766	1559.26	0.29743	1559.26	0.28133	1559.26	0.28909	1559.26	0.27666		1559.26	0.38363	1559.26	0.26843	1559.26	0.25029	1559.26	0.2505	1559.26	0.2525	1559.26	0.24058		1559.26	0.45052	1559.26	0.31694	1559.26	0.29841	1559.26	0.28542	1559.26	0.29323	1559.26	0.28249		1559.26	0.4243	1559.26	0.33896	1559.26	0.35969	1559.26	0.36802	1559.26	0.37358	1559.26
1558.3	0.44684	1558.3	0.31461	1558.3	0.29192	1558.3	0.2757	1558.3	0.28285	1558.3	0.26993		1558.3	0.3919	1558.3	0.26534	1558.3	0.24556	1558.3	0.24486	1558.3	0.24654	1558.3	0.2344		1558.3	0.4593	1558.3	0.3121	1558.3	0.29238	1558.3	0.27885	1558.3	0.28592	1558.3	0.27491		1558.29	0.43466	1558.29	0.34241	1558.29	0.35803	1558.29	0.36105	1558.29	0.36067	1558.29
1557.33	0.45544	1557.33	0.31066	1557.33	0.2846	1557.33	0.26994	1557.33	0.27502	1557.33	0.26255		1557.33	0.40153	1557.33	0.26307	1557.33	0.24167	1557.33	0.23904	1557.33	0.23972	1557.33	0.22846		1557.33	0.46721	1557.33	0.3044	1557.33	0.28451	1557.33	0.27145	1557.33	0.27604	1557.33	0.26602		1557.33	0.44333	1557.33	0.34394	1557.33	0.35193	1557.33	0.3476	1557.33	0.34199	1557.33
1556.37	0.4649	1556.37	0.30746	1556.37	0.27844	1556.37	0.26552	1556.37	0.26781	1556.37	0.25704		1556.37	0.41145	1556.37	0.26074	1556.37	0.23802	1556.37	0.23383	1556.37	0.23336	1556.37	0.22397		1556.37	0.47587	1556.37	0.29719	1556.37	0.27691	1556.37	0.26507	1556.37	0.26666	1556.37	0.25849		1556.36	0.4529	1556.36	0.35178	1556.36	0.35367	1556.36	0.34349	1556.36	0.33122	1556.36
1555.4	0.47397	1555.4	0.30418	1555.4	0.2725	1555.4	0.26111	1555.4	0.26087	1555.4	0.25178		1555.4	0.42095	1555.4	0.25818	1555.4	0.23417	1555.4	0.2286	1555.4	0.22703	1555.4	0.21933		1555.4	0.48432	1555.4	0.29031	1555.4	0.26973	1555.4	0.25917	1555.4	0.25787	1555.4	0.25159		1555.4	0.46069	1555.4	0.35444	1555.4	0.35072	1555.4	0.33824	1555.4	0.32189	1555.4
1554.44	0.48376	1554.44	0.30203	1554.44	0.26873	1554.44	0.25788	1554.44	0.25552	1554.44	0.24849		1554.44	0.42983	1554.44	0.25503	1554.44	0.23008	1554.44	0.22407	1554.44	0.22162	1554.44	0.21571		1554.44	0.49405	1554.44	0.28581	1554.44	0.26416	1554.44	0.25478	1554.44	0.25133	1554.44	0.24684		1554.44	0.46519	1554.44	0.3469	1554.44	0.33733	1554.44	0.32484	1554.44	0.30899	1554.44
1553.47	0.49302	1553.47	0.2997	1553.47	0.26499	1553.47	0.25433	1553.47	0.25042	1553.47	0.2449		1553.47	0.43821	1553.47	0.25165	1553.47	0.22587	1553.47	0.21947	1553.47	0.21618	1553.47	0.21162		1553.47	0.50361	1553.47	0.28185	1553.47	0.25925	1553.47	0.25066	1553.47	0.24559	1553.47	0.24248		1553.47	0.47065	1553.47	0.3451	1553.47	0.33275	1553.47	0.32139	1553.47	0.30521	1553.47
1552.51	0.50127	1552.51	0.29668	1552.51	0.2604	1552.51	0.25	1552.51	0.24494	1552.51	0.24025		1552.51	0.44618	1552.51	0.24821	1552.51	0.22167	1552.51	0.21449	1552.51	0.21039	1552.51	0.20669		1552.51	0.51233	1552.51	0.27758	1552.51	0.25454	1552.51	0.24634	1552.51	0.24002	1552.51	0.23786		1552.51	0.4744	1552.51	0.34028	1552.51	0.32641	1552.51	0.31669	1552.51	0.30262	1552.51
1551.55	0.50915	1551.55	0.29373	1551.55	0.25611	1551.55	0.24586	1551.55	0.23982	1551.55	0.23594		1551.55	0.45373	1551.55	0.24446	1551.55	0.21739	1551.55	0.20952	1551.55	0.20478	1551.55	0.20189		1551.55	0.52089	1551.55	0.27388	1551.55	0.25051	1551.55	0.24251	1551.55	0.23543	1551.55	0.234		1551.54	0.47852	1551.54	0.33945	1551.54	0.32721	1551.54	0.32047	1551.54	0.30881	1551.54
1550.58	0.51632	1550.58	0.29057	1550.58	0.25179	1550.58	0.24164	1550.58	0.23495	1550.58	0.23175		1550.58	0.46075	1550.58	0.24031	1550.58	0.2129	1550.58	0.20444	1550.58	0.19926	1550.58	0.19699		1550.58	0.52883	1550.58	0.27044	1550.58	0.24699	1550.58	0.23901	1550.58	0.23163	1550.58	0.23064		1550.58	0.48225	1550.58	0.33951	1550.58	0.33175	1550.58	0.32973	1550.58	0.32223	1550.58
1549.62	0.52272	1549.62	0.28712	1549.62	0.24744	1549.62	0.23734	1549.62	0.23046	1549.62	0.22774		1549.62	0.4672	1549.62	0.23574	1549.62	0.20818	1549.62	0.19939	1549.62	0.19393	1549.62	0.192		1549.62	0.53606	1549.62	0.26726	1549.62	0.24385	1549.62	0.23584	1549.62	0.22853	1549.62	0.2277		1549.61	0.48567	1549.61	0.34044	1549.61	0.33982	1549.61	0.34372	1549.61	0.34199	1549.61
1548.65	0.52849	1548.65	0.28349	1548.65	0.24319	1548.65	0.23299	1548.65	0.22644	1548.65	0.22395		1548.65	0.47313	1548.65	0.23095	1548.65	0.20335	1548.65	0.1946	1548.65	0.18894	1548.65	0.18709		1548.65	0.54259	1548.65	0.26442	1548.65	0.24098	1548.65	0.23285	1548.65	0.22597	1548.65	0.22496		1548.65	0.48923	1548.65	0.34351	1548.65	0.35168	1548.65	0.36153	1548.65	0.36566	1548.65
1547.69	0.53359	1547.69	0.27969	1547.69	0.23876	1547.69	0.22841	1547.69	0.22263	1547.69	0.21982		1547.69	0.47867	1547.69	0.22636	1547.69	0.19867	1547.69	0.19018	1547.69	0.1843	1547.69	0.18211		1547.69	0.54826	1547.69	0.26161	1547.69	0.23792	1547.69	0.22953	1547.69	0.22336	1547.69	0.22174		1547.69	0.49221	1547.69	0.34574	1547.69	0.3616	1547.69	0.37585	1547.69	0.38499	1547.69
1546.72	0.5385	1546.72	0.27629	1546.72	0.23468	1546.72	0.22395	1546.72	0.21915	1546.72	0.2156		1546.72	0.48398	1546.72	0.22231	1546.72	0.19431	1546.72	0.18637	1546.72	0.18032	1546.72	0.17744		1546.72	0.55348	1546.72	0.25918	1546.72	0.23468	1546.72	0.22581	1546.72	0.22067	1546.72	0.21801		1546.72	0.495	1546.72	0.34798	1546.72	0.36861	1546.72	0.38465	1546.72	0.39567	1546.72
1545.76	0.5428	1545.76	0.27293	1545.76	0.23031	1545.76	0.21913	1545.76	0.21538	1545.76	0.21037		1545.76	0.48909	1545.76	0.21908	1545.76	0.19026	1545.76	0.18281	1545.76	0.17667	1545.76	0.17257		1545.76	0.5578	1545.76	0.25642	1545.76	0.23087	1545.76	0.22116	1545.76	0.21722	1545.76	0.21305		1545.76	0.49597	1545.76	0.34469	1545.76	0.36519	1545.76	0.37979	1545.76	0.39079	1545.76
1544.8	0.54655	1544.8	0.26969	1544.8	0.22597	1544.8	0.21409	1544.8	0.21144	1544.8	0.20442		1544.8	0.49385	1544.8	0.21647	1544.8	0.18632	1544.8	0.17933	1544.8	0.17333	1544.8	0.16761		1544.8	0.56144	1544.8	0.25353	1544.8	0.22682	1544.8	0.21587	1544.8	0.21332	1544.8	0.20733		1544.79	0.49577	1544.79	0.33902	1544.79	0.35608	1544.79	0.36649	1544.79	0.3754	1544.79
1543.83	0.55031	1543.83	0.26709	1543.83	0.22286	1543.83	0.20966	1543.83	0.20815	1543.83	0.19923		1543.83	0.49802	1543.83	0.2139	1543.83	0.18221	1543.83	0.17616	1543.83	0.17064	1543.83	0.16334		1543.83	0.56524	1543.83	0.25154	1543.83	0.22343	1543.83	0.21097	1543.83	0.21005	1543.83	0.2023		1543.83	0.49665	1543.83	0.33939	1543.83	0.35356	1543.83	0.35889	1543.83	0.36239	1543.83
1542.87	0.55317	1542.87	0.26406	1542.87	0.21962	1542.87	0.2048	1542.87	0.2048	1542.87	0.19366		1542.87	0.50146	1542.87	0.21119	1542.87	0.17778	1542.87	0.17262	1542.87	0.16781	1542.87	0.15864		1542.87	0.56821	1542.87	0.24933	1542.87	0.22035	1542.87	0.20604	1542.87	0.20675	1542.87	0.19728		1542.86	0.4949	1542.86	0.33219	1542.86	0.34292	1542.86	0.34435	1542.86	0.34512	1542.86
1541.9	0.55659	1541.9	0.2619	1541.9	0.21816	1541.9	0.20112	1541.9	0.20269	1541.9	0.19016		1541.9	0.50438	1541.9	0.20792	1541.9	0.17324	1541.9	0.1695	1541.9	0.16561	1541.9	0.15509		1541.9	0.57187	1541.9	0.24847	1541.9	0.21841	1541.9	0.20236	1541.9	0.20474	1541.9	0.19403		1541.9	0.49254	1541.9	0.32336	1541.9	0.33183	1541.9	0.332	1541.9	0.33113	1541.9
1540.94	0.55964	1540.94	0.25929	1540.94	0.21617	1540.94	0.19746	1540.94	0.20034	1540.94	0.18684		1540.94	0.50736	1540.94	0.20453	1540.94	0.16907	1540.94	0.16617	1540.94	0.16304	1540.94	0.15154		1540.94	0.57484	1540.94	0.2467	1540.94	0.21617	1540.94	0.19878	1540.94	0.20222	1540.94	0.19078		1540.94	0.49125	1540.94	0.31886	1540.94	0.32675	1540.94	0.32768	1540.94	0.32444	1540.94
1539.97	0.5627	1539.97	0.25633	1539.97	0.2136	1539.97	0.19436	1539.97	0.19755	1539.97	0.18416		1539.97	0.51096	1539.97	0.20125	1539.97	0.16578	1539.97	0.16294	1539.97	0.1602	1539.97	0.14876		1539.97	0.5774	1539.97	0.24367	1539.97	0.2132	1539.97	0.19541	1539.97	0.19898	1539.97	0.18761		1539.97	0.48884	1539.97	0.31241	1539.97	0.31929	1539.97	0.32157	1539.97	0.31804	1539.97
1539.01	0.56474	1539.01	0.25196	1539.01	0.20884	1539.01	0.19095	1539.01	0.19324	1539.01	0.18061		1539.01	0.51528	1539.01	0.19831	1539.01	0.1635	1539.01	0.15937	1539.01	0.15646	1539.01	0.14602		1539.01	0.57847	1539.01	0.2379	1539.01	0.20863	1539.01	0.19153	1539.01	0.194	1539.01	0.18343		1539.01	0.48535	1539.01	0.3066	1539.01	0.31288	1539.01	0.31586	1539.01	0.31425	1539.01
1538.05	0.56629	1538.05	0.24702	1538.05	0.20344	1538.05	0.18803	1538.05	0.18844	1538.05	0.17747		1538.05	0.51976	1538.05	0.1953	1538.05	0.16182	1538.05	0.15591	1538.05	0.15252	1538.05	0.14409		1538.05	0.57898	1538.05	0.23106	1538.05	0.20348	1538.05	0.18797	1538.05	0.1887	1538.05	0.17953		1538.04	0.48341	1538.04	0.3117	1538.04	0.32102	1538.04	0.32466	1538.04	0.32388	1538.04
1537.08	0.56733	1537.08	0.242	1537.08	0.19828	1537.08	0.18548	1537.08	0.18384	1537.08	0.17488		1537.08	0.52367	1537.08	0.1919	1537.08	0.16011	1537.08	0.15258	1537.08	0.14867	1537.08	0.1426		1537.08	0.57914	1537.08	0.22442	1537.08	0.19852	1537.08	0.18493	1537.08	0.18391	1537.08	0.17634		1537.08	0.48034	1537.08	0.31651	1537.08	0.33068	1537.08	0.33652	1537.08	0.33807	1537.08
1536.12	0.56775	1536.12	0.23714	1536.12	0.19365	1536.12	0.18281	1536.12	0.17975	1536.12	0.17242		1536.12	0.52652	1536.12	0.1881	1536.12	0.15794	1536.12	0.14925	1536.12	0.14495	1536.12	0.14082		1536.12	0.57887	1536.12	0.21863	1536.12	0.1941	1536.12	0.18212	1536.12	0.1798	1536.12	0.17355		1536.11	0.47374	1536.11	0.31028	1536.11	0.32803	1536.11	0.33784	1536.11	0.34498	1536.11
1535.15	0.56876	1535.15	0.23375	1535.15	0.19125	1535.15	0.18103	1535.15	0.17726	1535.15	0.17156		1535.15	0.52837	1535.15	0.18399	1535.15	0.15532	1535.15	0.1466	1535.15	0.14213	1535.15	0.13968		1535.15	0.57939	1535.15	0.21523	1535.15	0.19086	1535.15	0.18008	1535.15	0.17722	1535.15	0.17204		1535.15	0.46701	1535.15	0.30342	1535.15	0.32394	1535.15	0.33814	1535.15	0.34894	1535.15
1534.19	0.56961	1534.19	0.2309	1534.19	0.18931	1534.19	0.17908	1534.19	0.17516	1534.19	0.17052		1534.19	0.52968	1534.19	0.18024	1534.19	0.1525	1534.19	0.14421	1534.19	0.13952	1534.19	0.13816		1534.19	0.57964	1534.19	0.21242	1534.19	0.18771	1534.19	0.17769	1534.19	0.17459	1534.19	0.17014		1534.19	0.45941	1534.19	0.29272	1534.19	0.3128	1534.19	0.32953	1534.19	0.34249	1534.19
1533.22	0.56991	1533.22	0.228	1533.22	0.18676	1533.22	0.17657	1533.22	0.17264	1533.22	0.16848		1533.22	0.53088	1533.22	0.17725	1533.22	0.14982	1533.22	0.14189	1533.22	0.13676	1533.22	0.13607		1533.22	0.5791	1533.22	0.20895	1533.22	0.18395	1533.22	0.17446	1533.22	0.17096	1533.22	0.16707		1533.22	0.45235	1533.22	0.28349	1533.22	0.30035	1533.22	0.31606	1533.22	0.32826	1533.22
1532.26	0.56966	1532.26	0.22499	1532.26	0.18355	1532.26	0.17369	1532.26	0.16955	1532.26	0.1656		1532.26	0.53213	1532.26	0.17502	1532.26	0.14744	1532.26	0.13971	1532.26	0.13392	1532.26	0.13373		1532.26	0.57784	1532.26	0.20459	1532.26	0.17957	1532.26	0.17056	1532.26	0.16638	1532.26	0.16296		1532.26	0.44652	1532.26	0.27802	1532.26	0.28992	1532.26	0.30149	1532.26	0.31	1532.26
1531.3	0.56875	1531.3	0.22183	1531.3	0.17989	1531.3	0.17051	1531.3	0.16599	1531.3	0.16212		1531.3	0.53326	1531.3	0.17328	1531.3	0.14532	1531.3	0.13758	1531.3	0.13117	1531.3	0.1313		1531.3	0.5759	1531.3	0.19965	1531.3	0.17489	1531.3	0.16624	1531.3	0.16129	1531.3	0.1582		1531.29	0.44145	1531.29	0.27433	1531.29	0.28045	1531.29	0.28638	1531.29	0.28967	1531.29
1530.33	0.56726	1530.33	0.21867	1530.33	0.17631	1530.33	0.16717	1530.33	0.16234	1530.33	0.15845		1530.33	0.53389	1530.33	0.17163	1530.33	0.14329	1530.33	0.13546	1530.33	0.12875	1530.33	0.12888		1530.33	0.57344	1530.33	0.1948	1530.33	0.17038	1530.33	0.16183	1530.33	0.15637	1530.33	0.15335		1530.33	0.43579	1530.33	0.26757	1530.33	0.2675	1530.33	0.26809	1530.33	0.26693	1530.33
1529.37	0.56541	1529.37	0.2157	1529.37	0.17341	1529.37	0.16401	1529.37	0.15912	1529.37	0.15522		1529.37	0.53368	1529.37	0.16965	1529.37	0.14119	1529.37	0.1334	1529.37	0.12681	1529.37	0.12664		1529.37	0.57081	1529.37	0.19083	1529.37	0.16658	1529.37	0.15781	1529.37	0.15239	1529.37	0.14918		1529.36	0.43013	1529.36	0.26058	1529.36	0.25586	1529.36	0.25237	1529.36	0.24762	1529.36
1528.4	0.56312	1528.4	0.2127	1528.4	0.17103	1528.4	0.16103	1528.4	0.15645	1528.4	0.15248		1528.4	0.53246	1528.4	0.16714	1528.4	0.13886	1528.4	0.13128	1528.4	0.12511	1528.4	0.12442		1528.4	0.56793	1528.4	0.18771	1528.4	0.16358	1528.4	0.15442	1528.4	0.14954	1528.4	0.14598		1528.4	0.42389	1528.4	0.25246	1528.4	0.24579	1528.4	0.24035	1528.4	0.23475	1528.4
1527.44	0.55998	1527.44	0.20917	1527.44	0.16841	1527.44	0.15793	1527.44	0.15409	1527.44	0.14977		1527.44	0.5302	1527.44	0.16402	1527.44	0.13622	1527.44	0.12883	1527.44	0.12312	1527.44	0.12176		1527.44	0.56439	1527.44	0.18479	1527.44	0.16117	1527.44	0.15167	1527.44	0.14755	1527.44	0.14361		1527.44	0.4183	1527.44	0.24897	1527.44	0.24542	1527.44	0.24076	1527.44	0.23671	1527.44
1526.47	0.55603	1526.47	0.20514	1526.47	0.1654	1526.47	0.15479	1526.47	0.15202	1526.47	0.14708		1526.47	0.52705	1526.47	0.1604	1526.47	0.13325	1526.47	0.12607	1526.47	0.12072	1526.47	0.1186		1526.47	0.56018	1526.47	0.18188	1526.47	0.15928	1526.47	0.14968	1526.47	0.14636	1526.47	0.14213		1526.47	0.41222	1526.47	0.24651	1526.47	0.25054	1526.47	0.24929	1526.47	0.25092	1526.47
1525.51	0.55182	1525.51	0.20136	1525.51	0.16281	1525.51	0.15213	1525.51	0.15067	1525.51	0.14508		1525.51	0.5233	1525.51	0.15658	1525.51	0.13012	1525.51	0.12339	1525.51	0.11843	1525.51	0.11559		1525.51	0.55586	1525.51	0.17969	1525.51	0.15816	1525.51	0.14871	1525.51	0.14621	1525.51	0.14178		1525.51	0.40706	1525.51	0.24914	1525.51	0.26447	1525.51	0.26837	1525.51	0.27675	1525.51
1524.55	0.54735	1524.55	0.19804	1524.55	0.16052	1524.55	0.14968	1524.55	0.14968	1524.55	0.14318		1524.55	0.51938	1524.55	0.15328	1524.55	0.12726	1524.55	0.121	1524.55	0.11657	1524.55	0.11265		1524.55	0.55129	1524.55	0.17804	1524.55	0.15748	1524.55	0.14812	1524.55	0.14643	1524.55	0.14166		1524.54	0.40101	1524.54	0.24823	1524.54	0.27363	1524.54	0.2827	1524.54	0.29856	1524.54
1523.58	0.54342	1523.58	0.19621	1523.58	0.15968	1523.58	0.14825	1523.58	0.14955	1523.58	0.14221		1523.58	0.5158	1523.58	0.15114	1523.58	0.12526	1523.58	0.11966	1523.58	0.116	1523.58	0.11084		1523.58	0.54726	1523.58	0.1778	1523.58	0.15747	1523.58	0.14803	1523.58	0.14719	1523.58	0.14186		1523.58	0.39486	1523.58	0.2439	1523.58	0.27489	1523.58	0.28782	1523.58	0.30847	1523.58
1522.62	0.54048	1522.62	0.19641	1522.62	0.16084	1522.62	0.14844	1522.62	0.15061	1522.62	0.14279		1522.62	0.51294	1522.62	0.15069	1522.62	0.12481	1522.62	0.12005	1522.62	0.1172	1522.62	0.11103		1522.62	0.54419	1522.62	0.17919	1522.62	0.15825	1522.62	0.14863	1522.62	0.1486	1522.62	0.14262		1522.61	0.3902	1522.61	0.24136	1522.61	0.27283	1522.61	0.28692	1522.61	0.30673	1522.61
1521.65	0.53778	1521.65	0.1979	1521.65	0.16278	1521.65	0.14982	1521.65	0.15229	1521.65	0.14408		1521.65	0.5109	1521.65	0.15232	1521.65	0.12636	1521.65	0.12199	1521.65	0.11964	1521.65	0.11278		1521.65	0.54117	1521.65	0.18091	1521.65	0.15937	1521.65	0.1496	1521.65	0.14995	1521.65	0.14335		1521.65	0.38562	1521.65	0.23686	1521.65	0.26357	1521.65	0.27593	1521.65	0.29223	1521.65
1520.69	0.53527	1520.69	0.20069	1520.69	0.16572	1520.69	0.15284	1520.69	0.15498	1520.69	0.14681		1520.69	0.50941	1520.69	0.15577	1520.69	0.12995	1520.69	0.12555	1520.69	0.1233	1520.69	0.11648		1520.69	0.5382	1520.69	0.18302	1520.69	0.16124	1520.69	0.15161	1520.69	0.15189	1520.69	0.14502		1520.69	0.38278	1520.69	0.23897	1520.69	0.26007	1520.69	0.26866	1520.69	0.27907	1520.69
1519.72	0.53235	1519.72	0.20428	1519.72	0.16921	1519.72	0.15713	1519.72	0.15855	1519.72	0.15073		1519.72	0.50787	1519.72	0.16054	1519.72	0.13509	1519.72	0.13026	1519.72	0.12782	1519.72	0.12156		1519.72	0.53465	1519.72	0.18522	1519.72	0.1639	1519.72	0.1547	1519.72	0.15452	1519.72	0.14781		1519.72	0.37974	1519.72	0.24229	1519.72	0.25849	1519.72	0.26369	1519.72	0.26983	1519.72
1518.76	0.52912	1518.76	0.20882	1518.76	0.17392	1518.76	0.16281	1518.76	0.16331	1518.76	0.15641		1518.76	0.50564	1518.76	0.16568	1518.76	0.14091	1518.76	0.13575	1518.76	0.13316	1518.76	0.12787		1518.76	0.53073	1518.76	0.18823	1518.76	0.16762	1518.76	0.15907	1518.76	0.15835	1518.76	0.15226		1518.76	0.37677	1518.76	0.24887	1518.76	0.26274	1518.76	0.26649	1518.76	0.26958	1518.76
1517.8	0.52495	1517.8	0.21336	1517.8	0.17899	1517.8	0.16875	1517.8	0.16842	1517.8	0.16271		1517.8	0.50215	1517.8	0.17021	1517.8	0.14621	1517.8	0.14105	1517.8	0.13844	1517.8	0.13412		1517.8	0.52583	1517.8	0.19149	1517.8	0.17171	1517.8	0.16387	1517.8	0.16262	1517.8	0.15743		1517.79	0.37188	1517.79	0.25274	1517.79	0.26606	1517.79	0.27089	1517.79	0.27353	1517.79
1516.83	0.51893	1516.83	0.2162	1516.83	0.18257	1516.83	0.17327	1516.83	0.17235	1516.83	0.16766		1516.83	0.49703	1516.83	0.17296	1516.83	0.14962	1516.83	0.14467	1516.83	0.14215	1516.83	0.13851		1516.83	0.51909	1516.83	0.1935	1516.83	0.17487	1516.83	0.16773	1516.83	0.16594	1516.83	0.16173		1516.83	0.3639	1516.83	0.25145	1516.83	0.26615	1516.83	0.27411	1516.83	0.27988	1516.83
1515.87	0.51115	1515.87	0.21639	1515.87	0.18392	1515.87	0.17557	1515.87	0.17433	1515.87	0.17068		1515.87	0.49012	1515.87	0.17256	1515.87	0.14995	1515.87	0.14566	1515.87	0.1433	1515.87	0.14032		1515.87	0.51082	1515.87	0.19372	1515.87	0.17637	1515.87	0.17007	1515.87	0.16784	1515.87	0.16475		1515.86	0.35479	1515.86	0.25263	1515.86	0.27345	1515.86	0.28683	1515.86	0.29756	1515.86
1514.9	0.50117	1514.9	0.21252	1514.9	0.18131	1514.9	0.1742	1514.9	0.17301	1514.9	0.17004		1514.9	0.48156	1514.9	0.16841	1514.9	0.14656	1514.9	0.14294	1514.9	0.14078	1514.9	0.13828		1514.9	0.50058	1514.9	0.19062	1514.9	0.17505	1514.9	0.16971	1514.9	0.16711	1514.9	0.16513		1514.9	0.34414	1514.9	0.25369	1514.9	0.28531	1514.9	0.30647	1514.9	0.32511	1514.9
1513.94	0.48992	1513.94	0.20519	1513.94	0.17535	1513.94	0.16946	1513.94	0.16851	1513.94	0.16612		1513.94	0.47189	1513.94	0.16078	1513.94	0.1398	1513.94	0.1369	1513.94	0.13503	1513.94	0.13295		1513.94	0.48928	1513.94	0.1846	1513.94	0.17085	1513.94	0.16648	1513.94	0.16377	1513.94	0.1628		1513.94	0.33193	1513.94	0.25124	1513.94	0.29579	1513.94	0.32615	1513.94	0.35477	1513.94
1512.97	0.47806	1512.97	0.19533	1512.97	0.16653	1512.97	0.16158	1512.97	0.16102	1512.97	0.15881		1512.97	0.4619	1512.97	0.15109	1512.97	0.13086	1512.97	0.12842	1512.97	0.12687	1512.97	0.12487		1512.97	0.47725	1512.97	0.17588	1512.97	0.16372	1512.97	0.15997	1512.97	0.15739	1512.97	0.15708		1512.97	0.31952	1512.97	0.24672	1512.97	0.30258	1512.97	0.3402	1512.97	0.3764	1512.97
1512.01	0.46652	1512.01	0.18464	1512.01	0.15632	1512.01	0.15167	1512.01	0.15154	1512.01	0.14902		1512.01	0.45231	1512.01	0.14109	1512.01	0.12121	1512.01	0.11896	1512.01	0.11765	1512.01	0.11524		1512.01	0.46514	1512.01	0.1656	1512.01	0.15431	1512.01	0.15056	1512.01	0.14833	1512.01	0.1481		1512.01	0.3073	1512.01	0.23887	1512.01	0.29982	1512.01	0.339	1512.01	0.37697	1512.01
1511.05	0.45556	1511.05	0.17428	1511.05	0.14573	1511.05	0.14064	1511.05	0.14112	1511.05	0.13749		1511.05	0.44346	1511.05	0.13212	1511.05	0.11199	1511.05	0.10964	1511.05	0.10847	1511.05	0.10494		1511.05	0.45317	1511.05	0.1548	1511.05	0.14362	1511.05	0.13904	1511.05	0.13742	1511.05	0.13639		1511.04	0.29513	1511.04	0.2263	1511.04	0.28402	1511.04	0.3175	1511.04	0.35067	1511.04
1510.08	0.44544	1510.08	0.16518	1510.08	0.13617	1510.08	0.12975	1510.08	0.13126	1510.08	0.12582		1510.08	0.43518	1510.08	0.12452	1510.08	0.10366	1510.08	0.10129	1510.08	0.10026	1510.08	0.0951		1510.08	0.44183	1510.08	0.14502	1510.08	0.1332	1510.08	0.12708	1510.08	0.12649	1510.08	0.12376		1510.08	0.2828	1510.08	0.20823	1510.08	0.25603	1510.08	0.27905	1510.08	0.30325	1510.08
1509.12	0.43682	1509.12	0.1584	1509.12	0.12962	1509.12	0.12087	1509.12	0.12378	1509.12	0.11674		1509.12	0.42711	1509.12	0.11778	1509.12	0.09625	1509.12	0.09469	1509.12	0.09404	1509.12	0.08745		1509.12	0.43225	1509.12	0.13826	1509.12	0.12485	1509.12	0.11697	1509.12	0.11807	1509.12	0.11317		1509.11	0.27242	1509.11	0.19375	1509.11	0.23098	1509.11	0.24341	1509.11	0.25573	1509.11
1508.15	0.42834	1508.15	0.15248	1508.15	0.12425	1508.15	0.11325	1508.15	0.11783	1508.15	0.10917		1508.15	0.41913	1508.15	0.1118	1508.15	0.08977	1508.15	0.08915	1508.15	0.08898	1508.15	0.08113		1508.15	0.42301	1508.15	0.13287	1508.15	0.11817	1508.15	0.10867	1508.15	0.11161	1508.15	0.10447		1508.15	0.25987	1508.15	0.1707	1508.15	0.19798	1508.15	0.20352	1508.15	0.20979	1508.15
1507.19	0.42036	1507.19	0.14748	1507.19	0.12019	1507.19	0.10769	1507.19	0.11347	1507.19	0.1041		1507.19	0.41161	1507.19	0.1065	1507.19	0.08453	1507.19	0.08489	1507.19	0.08509	1507.19	0.07695		1507.19	0.41438	1507.19	0.12852	1507.19	0.11309	1507.19	0.10276	1507.19	0.10714	1507.19	0.09863		1507.19	0.24852	1507.19	0.15448	1507.19	0.17762	1507.19	0.18074	1507.19	0.18458	1507.19
1506.22	0.4125	1506.22	0.14256	1506.22	0.11599	1506.22	0.10367	1506.22	0.10958	1506.22	0.10056		1506.22	0.40511	1506.22	0.10227	1506.22	0.08086	1506.22	0.08155	1506.22	0.08164	1506.22	0.07425		1506.22	0.40568	1506.22	0.12348	1506.22	0.1086	1506.22	0.09846	1506.22	0.1032	1506.22	0.09471		1506.22	0.23864	1506.22	0.148	1506.22	0.17319	1506.22	0.17694	1506.22	0.18192	1506.22
1505.26	0.40492	1505.26	0.1377	1505.26	0.11143	1505.26	0.10106	1505.26	0.10585	1505.26	0.09827		1505.26	0.39982	1505.26	0.09917	1505.26	0.07883	1505.26	0.07899	1505.26	0.07845	1505.26	0.0727		1505.26	0.39701	1505.26	0.11746	1505.26	0.10442	1505.26	0.09544	1505.26	0.09933	1505.26	0.09231		1505.26	0.23085	1505.26	0.15244	1505.26	0.18514	1505.26	0.19175	1505.26	0.19997	1505.26
1504.3	0.39795	1504.3	0.13338	1504.3	0.10729	1504.3	0.0999	1504.3	0.10283	1504.3	0.09748		1504.3	0.3954	1504.3	0.09679	1504.3	0.07796	1504.3	0.07714	1504.3	0.07574	1504.3	0.07207		1504.3	0.38897	1504.3	0.11154	1504.3	0.10104	1504.3	0.09384	1504.3	0.09625	1504.3	0.09157		1504.29	0.22457	1504.29	0.16261	1504.29	0.20645	1504.29	0.21876	1504.29	0.23222	1504.29
1503.33	0.39105	1503.33	0.12935	1503.33	0.10343	1503.33	0.09923	1503.33	0.10048	1503.33	0.09714		1503.33	0.39121	1503.33	0.09478	1503.33	0.07761	1503.33	0.07553	1503.33	0.07338	1503.33	0.07135		1503.33	0.38124	1503.33	0.10618	1503.33	0.09861	1503.33	0.09325	1503.33	0.09418	1503.33	0.09177		1503.33	0.21592	1503.33	0.16185	1503.33	0.21656	1503.33	0.23788	1503.33	0.26226	1503.33
1502.37	0.38558	1502.37	0.12732	1502.37	0.10242	1502.37	0.10029	1502.37	0.10044	1502.37	0.09918		1502.37	0.38688	1502.37	0.09276	1502.37	0.0774	1502.37	0.07502	1502.37	0.07258	1502.37	0.072		1502.37	0.37553	1502.37	0.10403	1502.37	0.09837	1502.37	0.0947	1502.37	0.09495	1502.37	0.09435		1502.36	0.20953	1502.36	0.1657	1502.36	0.23311	1502.36	0.26538	1502.36	0.29913	1502.36
1501.4	0.38059	1501.4	0.12644	1501.4	0.10271	1501.4	0.10161	1501.4	0.10155	1501.4	0.10148		1501.4	0.38251	1501.4	0.09132	1501.4	0.07735	1501.4	0.07514	1501.4	0.07276	1501.4	0.07291		1501.4	0.37061	1501.4	0.10384	1501.4	0.09934	1501.4	0.0968	1501.4	0.09704	1501.4	0.09738		1501.4	0.20259	1501.4	0.16408	1501.4	0.24164	1501.4	0.28418	1501.4	0.32691	1501.4
1500.44	0.37653	1500.44	0.1271	1500.44	0.10447	1500.44	0.10334	1500.44	0.10367	1500.44	0.10404		1500.44	0.37858	1500.44	0.09105	1500.44	0.07784	1500.44	0.07634	1500.44	0.07417	1500.44	0.07458		1500.44	0.36667	1500.44	0.1055	1500.44	0.10117	1500.44	0.09916	1500.44	0.09981	1500.44	0.10037		1500.44	0.19638	1500.44	0.16215	1500.44	0.24567	1500.44	0.29488	1500.44	0.34223	1500.44
1499.47	0.37322	1499.47	0.12895	1499.47	0.10686	1499.47	0.10507	1499.47	0.10603	1499.47	0.10611		1499.47	0.37562	1499.47	0.09249	1499.47	0.07933	1499.47	0.07858	1499.47	0.07656	1499.47	0.07685		1499.47	0.36319	1499.47	0.10794	1499.47	0.10308	1499.47	0.10095	1499.47	0.10208	1499.47	0.1023		1499.47	0.19024	1499.47	0.15784	1499.47	0.24066	1499.47	0.29156	1499.47	0.33846	1499.47
1498.51	0.37107	1498.51	0.13221	1498.51	0.11015	1498.51	0.10729	1498.51	0.10872	1498.51	0.10838		1498.51	0.37399	1498.51	0.09564	1498.51	0.08212	1498.51	0.08211	1498.51	0.08011	1498.51	0.08025		1498.51	0.36048	1498.51	0.11101	1498.51	0.105	1498.51	0.1023	1498.51	0.10381	1498.51	0.10345		1498.51	0.18521	1498.51	0.15562	1498.51	0.23172	1498.51	0.27931	1498.51	0.31961	1498.51
1497.55	0.36962	1497.55	0.13611	1497.55	0.11341	1497.55	0.1097	1497.55	0.11123	1497.55	0.11035		1497.55	0.37379	1497.55	0.10031	1497.55	0.0862	1497.55	0.08643	1497.55	0.08427	1497.55	0.0842		1497.55	0.35792	1497.55	0.11358	1497.55	0.1065	1497.55	0.10303	1497.55	0.10451	1497.55	0.10351		1497.54	0.17914	1497.54	0.14932	1497.54	0.21322	1497.54	0.2538	1497.54	0.28558	1497.54
1496.58	0.36886	1496.58	0.14043	1496.58	0.11671	1496.58	0.11261	1496.58	0.1138	1496.58	0.11262		1496.58	0.37483	1496.58	0.10596	1496.58	0.09121	1496.58	0.0913	1496.58	0.08884	1496.58	0.08873		1496.58	0.35567	1496.58	0.11555	1496.58	0.10784	1496.58	0.10376	1496.58	0.10479	1496.58	0.10331		1496.58	0.1734	1496.58	0.14514	1496.58	0.19602	1496.58	0.22761	1496.58	0.25018	1496.58
1495.62	0.36833	1495.62	0.1445	1495.62	0.11958	1495.62	0.11581	1495.62	0.11637	1495.62	0.11504		1495.62	0.37666	1495.62	0.11205	1495.62	0.09665	1495.62	0.09618	1495.62	0.09333	1495.62	0.09332		1495.62	0.35342	1495.62	0.11661	1495.62	0.10916	1495.62	0.10485	1495.62	0.10506	1495.62	0.10333		1495.61	0.16737	1495.61	0.14181	1495.61	0.18242	1495.61	0.20555	1495.61	0.2218	1495.61
1494.65	0.36812	1494.65	0.14844	1494.65	0.12267	1494.65	0.11967	1494.65	0.11955	1494.65	0.11837		1494.65	0.37872	1494.65	0.11794	1494.65	0.10207	1494.65	0.10106	1494.65	0.09792	1494.65	0.09822		1494.65	0.35167	1494.65	0.11778	1494.65	0.1112	1494.65	0.10715	1494.65	0.10655	1494.65	0.10485		1494.65	0.16232	1494.65	0.14362	1494.65	0.18078	1494.65	0.1987	1494.65	0.21222	1494.65
1493.69	0.36819	1493.69	0.15244	1493.69	0.12651	1493.69	0.12432	1493.69	0.12382	1493.69	0.12299		1493.69	0.38062	1493.69	0.12334	1493.69	0.10734	1493.69	0.1061	1493.69	0.10295	1493.69	0.1036		1493.69	0.3507	1493.69	0.11997	1493.69	0.11458	1493.69	0.11116	1493.69	0.11012	1493.69	0.10864		1493.69	0.15732	1493.69	0.14639	1493.69	0.18748	1493.69	0.20578	1493.69	0.22213	1493.69
1492.72	0.36872	1492.72	0.15697	1492.72	0.1317	1492.72	0.13002	1492.72	0.12963	1492.72	0.12924		1492.72	0.38241	1492.72	0.12844	1492.72	0.11284	1492.72	0.11181	1492.72	0.10903	1492.72	0.10991		1492.72	0.35089	1492.72	0.12405	1492.72	0.11978	1492.72	0.11715	1492.72	0.11626	1492.72	0.11506		1492.72	0.15217	1492.72	0.1488	1492.72	0.20022	1492.72	0.22471	1492.72	0.24906	1492.72
1491.76	0.37015	1491.76	0.16272	1491.76	0.13874	1491.76	0.13709	1491.76	0.13721	1491.76	0.13732		1491.76	0.38466	1491.76	0.13407	1491.76	0.11934	1491.76	0.11892	1491.76	0.11682	1491.76	0.11777		1491.76	0.35255	1491.76	0.13043	1491.76	0.12692	1491.76	0.12504	1491.76	0.12478	1491.76	0.12385		1491.76	0.14703	1491.76	0.15109	1491.76	0.21645	1491.76	0.25074	1491.76	0.2859	1491.76
1490.79	0.37283	1490.79	0.17011	1490.79	0.14744	1490.79	0.14555	1490.79	0.14634	1490.79	0.1468		1490.79	0.38832	1490.79	0.14157	1490.79	0.1278	1490.79	0.12804	1490.79	0.12672	1490.79	0.12748		1490.79	0.35559	1490.79	0.13862	1490.79	0.13559	1490.79	0.13422	1490.79	0.13465	1490.79	0.13394		1490.79	0.14202	1490.79	0.15347	1490.79	0.23199	1490.79	0.27564	1490.79	0.321	1490.79
1489.83	0.3773	1489.83	0.1797	1489.83	0.15782	1489.83	0.15564	1489.83	0.15689	1489.83	0.15763		1489.83	0.39425	1489.83	0.15215	1489.83	0.13906	1489.83	0.13977	1489.83	0.13903	1489.83	0.13955		1489.83	0.36005	1489.83	0.14814	1489.83	0.14535	1489.83	0.14421	1489.83	0.14499	1489.83	0.14446		1489.83	0.13803	1489.83	0.15841	1489.83	0.24555	1489.83	0.29435	1489.83	0.34525	1489.83
1488.87	0.38379	1488.87	0.19166	1488.87	0.16972	1488.87	0.16748	1488.87	0.16876	1488.87	0.16972		1488.87	0.40286	1488.87	0.1665	1488.87	0.1536	1488.87	0.15439	1488.87	0.15381	1488.87	0.15416		1488.87	0.36578	1488.87	0.15853	1488.87	0.15592	1488.87	0.15474	1488.87	0.15531	1488.87	0.15496		1488.86	0.13445	1488.86	0.1626	1488.86	0.25103	1488.86	0.29964	1488.86	0.35094	1488.86
1487.9	0.39235	1487.9	0.20612	1487.9	0.18339	1487.9	0.18142	1487.9	0.18223	1487.9	0.18349		1487.9	0.41404	1487.9	0.18455	1487.9	0.17148	1487.9	0.17196	1487.9	0.17111	1487.9	0.17157		1487.9	0.37291	1487.9	0.16997	1487.9	0.16753	1487.9	0.16616	1487.9	0.16609	1487.9	0.16593		1487.9	0.13193	1487.9	0.16745	1487.9	0.25117	1487.9	0.29577	1487.9	0.34271	1487.9
1486.94	0.40306	1486.94	0.2233	1486.94	0.19954	1486.94	0.19804	1486.94	0.19801	1486.94	0.19984		1486.94	0.42729	1486.94	0.20569	1486.94	0.19248	1486.94	0.1926	1486.94	0.19115	1486.94	0.19219		1486.94	0.38191	1486.94	0.18332	1486.94	0.18092	1486.94	0.17942	1486.94	0.17856	1486.94	0.17864		1486.94	0.12954	1486.94	0.16944	1486.94	0.24477	1486.94	0.2843	1486.94	0.32584	1486.94
1485.97	0.41547	1485.97	0.2429	1485.97	0.21823	1485.97	0.21733	1485.97	0.21632	1485.97	0.21883		1485.97	0.44213	1485.97	0.22943	1485.97	0.2163	1485.97	0.21605	1485.97	0.2139	1485.97	0.2158		1485.97	0.39276	1485.97	0.19898	1485.97	0.19658	1485.97	0.19508	1485.97	0.19348	1485.97	0.19382		1485.97	0.12886	1485.97	0.17502	1485.97	0.24269	1485.97	0.27814	1485.97	0.31363	1485.97
1485.01	0.42911	1485.01	0.26456	1485.01	0.2392	1485.01	0.23892	1485.01	0.23707	1485.01	0.24007		1485.01	0.45825	1485.01	0.2555	1485.01	0.24269	1485.01	0.24201	1485.01	0.23924	1485.01	0.24197		1485.01	0.40527	1485.01	0.21704	1485.01	0.2147	1485.01	0.21334	1485.01	0.21106	1485.01	0.21158		1485.01	0.12833	1485.01	0.17944	1485.01	0.24088	1485.01	0.27405	1485.01	0.30578	1485.01
1484.04	0.44414	1484.04	0.28848	1484.04	0.26289	1484.04	0.263	1484.04	0.26045	1484.04	0.26391		1484.04	0.47557	1484.04	0.28378	1484.04	0.27147	1484.04	0.27054	1484.04	0.26748	1484.04	0.2709		1484.04	0.41968	1484.04	0.23802	1484.04	0.23556	1484.04	0.23447	1484.04	0.2316	1484.04	0.23231		1484.04	0.12894	1484.04	0.1871	1484.04	0.24509	1484.04	0.2775	1484.04	0.30648	1484.04
1483.08	0.46026	1483.08	0.3142	1483.08	0.28866	1483.08	0.289	1483.08	0.28593	1483.08	0.28966		1483.08	0.49412	1483.08	0.31432	1483.08	0.30255	1483.08	0.30139	1483.08	0.29845	1483.08	0.30214		1483.08	0.43553	1483.08	0.26135	1483.08	0.25873	1483.08	0.25793	1483.08	0.25448	1483.08	0.2553		1483.08	0.12967	1483.08	0.19488	1483.08	0.25109	1483.08	0.28355	1483.08	0.31156	1483.08
1482.12	0.47736	1482.12	0.34146	1482.12	0.31607	1482.12	0.31659	1482.12	0.31307	1482.12	0.31691		1482.12	0.51391	1482.12	0.34709	1482.12	0.3358	1482.12	0.33443	1482.12	0.33201	1482.12	0.33542		1482.12	0.45244	1482.12	0.28647	1482.12	0.28369	1482.12	0.28311	1482.12	0.27907	1482.12	0.27994		1482.11	0.13064	1482.11	0.20341	1482.11	0.25895	1482.11	0.29133	1482.11	0.31948	1482.11
1481.15	0.49538	1481.15	0.37004	1481.15	0.3448	1481.15	0.34548	1481.15	0.34157	1481.15	0.34539		1481.15	0.53484	1481.15	0.38191	1481.15	0.37103	1481.15	0.36953	1481.15	0.36787	1481.15	0.37056		1481.15	0.47014	1481.15	0.31288	1481.15	0.30996	1481.15	0.3094	1481.15	0.30484	1481.15	0.30565		1481.15	0.13221	1481.15	0.21352	1481.15	0.2688	1481.15	0.30023	1481.15	0.32877	1481.15
1480.19	0.51411	1480.19	0.39973	1480.19	0.37454	1480.19	0.37538	1480.19	0.3712	1480.19	0.37477		1480.19	0.5567	1480.19	0.41859	1480.19	0.40799	1480.19	0.40645	1480.19	0.40561	1480.19	0.40728		1480.19	0.48835	1480.19	0.34017	1480.19	0.33714	1480.19	0.33632	1480.19	0.33141	1480.19	0.33198		1480.19	0.13448	1480.19	0.2246	1480.19	0.27939	1480.19	0.30886	1480.19	0.33768	1480.19
1479.22	0.53355	1479.22	0.43064	1479.22	0.40557	1479.22	0.40637	1479.22	0.40215	1479.22	0.4053		1479.22	0.57913	1479.22	0.45681	1479.22	0.44635	1479.22	0.44503	1479.22	0.44488	1479.22	0.44553		1479.22	0.50714	1479.22	0.36856	1479.22	0.36531	1479.22	0.36404	1479.22	0.359	1479.22	0.35919		1479.22	0.13779	1479.22	0.23719	1479.22	0.29163	1479.22	0.319	1479.22	0.34768	1479.22
1478.26	0.55331	1478.26	0.46259	1478.26	0.43774	1478.26	0.43827	1478.26	0.43448	1478.26	0.43684		1478.26	0.60177	1478.26	0.49625	1478.26	0.4858	1478.26	0.48483	1478.26	0.48522	1478.26	0.48487		1478.26	0.52634	1478.26	0.39811	1478.26	0.39464	1478.26	0.39281	1478.26	0.38786	1478.26	0.38751		1478.26	0.14144	1478.26	0.2493	1478.26	0.30426	1478.26	0.33046	1478.26	0.35986	1478.26
1477.29	0.57339	1477.29	0.49581	1477.29	0.47146	1477.29	0.47146	1477.29	0.4686	1477.29	0.46989		1477.29	0.62434	1477.29	0.53666	1477.29	0.52624	1477.29	0.52576	1477.29	0.5266	1477.29	0.52539		1477.29	0.54617	1477.29	0.42938	1477.29	0.42566	1477.29	0.42335	1477.29	0.41865	1477.29	0.41767		1477.29	0.14544	1477.29	0.26214	1477.29	0.31996	1477.29	0.34678	1477.29	0.3781	1477.29
1476.33	0.59431	1476.33	0.53105	1476.33	0.50766	1476.33	0.50675	1476.33	0.50519	1476.33	0.50543		1476.33	0.64689	1476.33	0.57805	1476.33	0.56792	1476.33	0.5682	1476.33	0.56953	1476.33	0.56771		1476.33	0.56732	1476.33	0.46331	1476.33	0.45909	1476.33	0.45645	1476.33	0.45224	1476.33	0.45061		1476.33	0.15073	1476.33	0.27976	1476.33	0.34357	1476.33	0.3728	1476.33	0.40578	1476.33
1475.37	0.61592	1475.37	0.56818	1475.37	0.54574	1475.37	0.54396	1475.37	0.54385	1475.37	0.54289		1475.37	0.6698	1475.37	0.621	1475.37	0.61144	1475.37	0.61232	1475.37	0.61417	1475.37	0.6117		1475.37	0.58953	1475.37	0.49941	1475.37	0.49481	1475.37	0.49182	1475.37	0.48812	1475.37	0.48573		1475.36	0.15502	1475.36	0.29396	1475.36	0.36371	1475.36	0.39614	1475.36	0.43225	1475.36
1474.4	0.63909	1474.4	0.60793	1474.4	0.58647	1474.4	0.58387	1474.4	0.58489	1474.4	0.58321		1474.4	0.69358	1474.4	0.66588	1474.4	0.6573	1474.4	0.65889	1474.4	0.66129	1474.4	0.65842		1474.4	0.61359	1474.4	0.53823	1474.4	0.53308	1474.4	0.52971	1474.4	0.52653	1474.4	0.52346		1474.4	0.15933	1474.4	0.30756	1474.4	0.38193	1474.4	0.41741	1474.4	0.45595	1474.4
1473.44	0.6631	1473.44	0.64904	1473.44	0.62818	1473.44	0.62534	1473.44	0.62691	1473.44	0.62488		1473.44	0.71845	1473.44	0.71272	1473.44	0.7054	1473.44	0.70734	1473.44	0.71015	1473.44	0.70697		1473.44	0.63851	1473.44	0.57805	1473.44	0.57273	1473.44	0.56895	1473.44	0.56594	1473.44	0.56234		1473.44	0.16425	1473.44	0.32279	1473.44	0.40022	1473.44	0.43791	1473.44	0.47738	1473.44
1472.47	0.68738	1472.47	0.69022	1472.47	0.6697	1472.47	0.66735	1472.47	0.66866	1472.47	0.66699		1472.47	0.74402	1472.47	0.76034	1472.47	0.75454	1472.47	0.75651	1472.47	0.75952	1472.47	0.75641		1472.47	0.66364	1472.47	0.61743	1472.47	0.61243	1472.47	0.60848	1472.47	0.60514	1472.47	0.60141		1472.47	0.16882	1472.47	0.33691	1472.47	0.41601	1472.47	0.45532	1472.47	0.49614	1472.47
1471.51	0.7104	1471.51	0.72908	1471.51	0.7086	1471.51	0.70755	1471.51	0.70797	1471.51	0.70698		1471.51	0.76932	1471.51	0.80688	1471.51	0.80262	1471.51	0.80402	1471.51	0.80696	1471.51	0.80415		1471.51	0.68719	1471.51	0.65379	1471.51	0.64993	1471.51	0.64612	1471.51	0.64181	1471.51	0.63835		1471.51	0.1726	1471.51	0.34915	1471.51	0.42924	1471.51	0.46989	1471.51	0.51322	1471.51
1470.54	0.73166	1470.54	0.76455	1470.54	0.74416	1470.54	0.7446	1470.54	0.74373	1470.54	0.74376		1470.54	0.79326	1470.54	0.85021	1470.54	0.84742	1470.54	0.84805	1470.54	0.85066	1470.54	0.84851		1470.54	0.70861	1470.54	0.68626	1470.54	0.68372	1470.54	0.68037	1470.54	0.6747	1470.54	0.67185		1470.54	0.17724	1470.54	0.36493	1470.54	0.44607	1470.54	0.48719	1470.54	0.53101	1470.54
1469.58	0.75064	1469.58	0.79581	1469.58	0.77552	1469.58	0.77711	1469.58	0.77496	1469.58	0.7758		1469.58	0.81503	1469.58	0.88897	1469.58	0.88726	1469.58	0.88708	1469.58	0.88917	1469.58	0.88766		1469.58	0.72721	1469.58	0.71406	1469.58	0.71258	1469.58	0.70966	1469.58	0.70252	1469.58	0.70022		1469.58	0.18135	1469.58	0.37765	1469.58	0.45686	1469.58	0.49658	1469.58	0.53859	1469.58
1468.62	0.76727	1468.62	0.82271	1468.62	0.8024	1468.62	0.80445	1468.62	0.80131	1468.62	0.80247		1468.62	0.83427	1468.62	0.92248	1468.62	0.92126	1468.62	0.92046	1468.62	0.92189	1468.62	0.9207		1468.62	0.74286	1468.62	0.73725	1468.62	0.73614	1468.62	0.73331	1468.62	0.7249	1468.62	0.72275		1468.61	0.18392	1468.61	0.38246	1468.61	0.45461	1468.61	0.49029	1468.61	0.52831	1468.61
1467.65	0.78205	1467.65	0.84566	1467.65	0.82536	1467.65	0.82704	1467.65	0.82326	1467.65	0.82448		1467.65	0.85091	1467.65	0.95024	1467.65	0.94904	1467.65	0.94824	1467.65	0.94901	1467.65	0.94795		1467.65	0.75623	1467.65	0.75663	1467.65	0.75487	1467.65	0.75182	1467.65	0.7426	1467.65	0.74019		1467.65	0.18638	1467.65	0.38473	1467.65	0.44671	1467.65	0.47624	1467.65	0.50725	1467.65
1466.69	0.79455	1466.69	0.86399	1466.69	0.8436	1466.69	0.84461	1466.69	0.84048	1466.69	0.8415		1466.69	0.86494	1466.69	0.97193	1466.69	0.97044	1466.69	0.97007	1466.69	0.97025	1466.69	0.96916		1466.69	0.76703	1466.69	0.77165	1466.69	0.76882	1466.69	0.7654	1466.69	0.75583	1466.69	0.75284		1466.69	0.18823	1466.69	0.38422	1466.69	0.43569	1466.69	0.45895	1466.69	0.48336	1466.69
1465.72	0.80455	1465.72	0.87723	1465.72	0.85676	1465.72	0.85731	1465.72	0.85295	1465.72	0.85381		1465.72	0.87642	1465.72	0.98719	1465.72	0.98557	1465.72	0.98578	1465.72	0.98555	1465.72	0.98458		1465.72	0.77519	1465.72	0.78188	1465.72	0.77815	1465.72	0.77453	1465.72	0.76499	1465.72	0.76148		1465.72	0.19069	1465.72	0.38763	1465.72	0.43302	1465.72	0.4523	1465.72	0.47223	1465.72
1464.76	0.81177	1464.76	0.88498	1464.76	0.86443	1464.76	0.86518	1464.76	0.86061	1464.76	0.86138		1464.76	0.88548	1464.76	0.99626	1464.76	0.99489	1464.76	0.9954	1464.76	0.99499	1464.76	0.99433		1464.76	0.78044	1464.76	0.78676	1464.76	0.78295	1464.76	0.7795	1464.76	0.77013	1464.76	0.76645		1464.76	0.19323	1464.76	0.39419	1464.76	0.4396	1464.76	0.45879	1464.76	0.47906	1464.76
1463.79	0.81656	1463.79	0.88787	1463.79	0.86734	1463.79	0.86893	1463.79	0.86413	1463.79	0.86492		1463.79	0.89246	1463.79	1	1463.79	0.99933	1463.79	0.99973	1463.79	0.9994	1463.79	0.99918		1463.79	0.78317	1463.79	0.78694	1463.79	0.78393	1463.79	0.78095	1463.79	0.77182	1463.79	0.76839		1463.79	0.19648	1463.79	0.40611	1463.79	0.45771	1463.79	0.48041	1463.79	0.50476	1463.79
1462.83	0.8195	1462.83	0.88716	1462.83	0.86668	1462.83	0.86941	1462.83	0.86458	1462.83	0.86524		1462.83	0.89775	1462.83	0.99983	1462.83	1	1462.83	1	1462.83	1	1462.83	1		1462.83	0.78403	1462.83	0.78376	1462.83	0.78223	1462.83	0.77971	1462.83	0.77091	1462.83	0.76793		1462.83	0.19964	1462.83	0.41868	1462.83	0.47947	1462.83	0.50794	1462.83	0.53903	1462.83
1461.87	0.82147	1461.87	0.88454	1461.87	0.86418	1461.87	0.86768	1461.87	0.86335	1461.87	0.86352		1461.87	0.90171	1461.87	0.99715	1461.87	0.99791	1461.87	0.99763	1461.87	0.99816	1461.87	0.9979		1461.87	0.78408	1461.87	0.77929	1461.87	0.7793	1461.87	0.77689	1461.87	0.76865	1461.87	0.76593		1461.86	0.20308	1461.86	0.4314	1461.86	0.50172	1461.86	0.53598	1461.86	0.57332	1461.86
1460.9	0.82344	1460.9	0.8817	1460.9	0.86164	1460.9	0.86486	1460.9	0.86173	1460.9	0.86112		1460.9	0.9046	1460.9	0.99284	1460.9	0.99373	1460.9	0.99381	1460.9	0.99506	1460.9	0.99403		1460.9	0.78452	1460.9	0.77555	1460.9	0.77644	1460.9	0.77358	1460.9	0.76639	1460.9	0.76345		1460.9	0.20565	1460.9	0.43818	1460.9	0.51504	1460.9	0.55376	1460.9	0.59612	1460.9
1459.94	0.82529	1459.94	0.87881	1459.94	0.85897	1459.94	0.86081	1459.94	0.85963	1459.94	0.85773		1459.94	0.90663	1459.94	0.98727	1459.94	0.9877	1459.94	0.98866	1459.94	0.99065	1459.94	0.9883		1459.94	0.78534	1459.94	0.77268	1459.94	0.77373	1459.94	0.76984	1459.94	0.76407	1459.94	0.76027		1459.93	0.20905	1459.93	0.44446	1459.93	0.52487	1459.93	0.56584	1459.93	0.60888	1459.93
1458.97	0.82709	1458.97	0.87568	1458.97	0.85603	1458.97	0.85566	1458.97	0.85671	1458.97	0.85353		1458.97	0.90792	1458.97	0.97994	1458.97	0.97966	1458.97	0.98188	1458.97	0.98456	1458.97	0.98083		1458.97	0.78665	1458.97	0.77033	1458.97	0.77081	1458.97	0.76569	1458.97	0.76148	1458.97	0.75656		1458.97	0.21034	1458.97	0.44021	1458.97	0.51909	1458.97	0.56024	1458.97	0.60369	1458.97
1458.01	0.82868	1458.01	0.87143	1458.01	0.85197	1458.01	0.84933	1458.01	0.85213	1458.01	0.84847		1458.01	0.9085	1458.01	0.96983	1458.01	0.96906	1458.01	0.97268	1458.01	0.97589	1458.01	0.97139		1458.01	0.78823	1458.01	0.76728	1458.01	0.76676	1458.01	0.76084	1458.01	0.75792	1458.01	0.75229		1458.01	0.21285	1458.01	0.44028	1458.01	0.51695	1458.01	0.55692	1458.01	0.59787	1458.01
1457.04	0.82849	1457.04	0.86348	1457.04	0.8436	1457.04	0.8401	1457.04	0.84368	1457.04	0.84012		1457.04	0.90824	1457.04	0.95604	1457.04	0.95505	1457.04	0.9592	1457.04	0.96263	1457.04	0.95798		1457.04	0.78809	1457.04	0.76013	1457.04	0.75954	1457.04	0.75364	1457.04	0.75118	1457.04	0.7456		1457.04	0.2134	1457.04	0.43665	1457.04	0.51106	1457.04	0.55009	1457.04	0.59157	1457.04
1456.08	0.82664	1456.08	0.85131	1456.08	0.8307	1456.08	0.82798	1456.08	0.83116	1456.08	0.82872		1456.08	0.90686	1456.08	0.93758	1456.08	0.93674	1456.08	0.9408	1456.08	0.94426	1456.08	0.94048		1456.08	0.7862	1456.08	0.74832	1456.08	0.74869	1456.08	0.74388	1456.08	0.74111	1456.08	0.7366		1456.08	0.21448	1456.08	0.44078	1456.08	0.51734	1456.08	0.55694	1456.08	0.6001	1456.08
1455.12	0.82275	1455.12	0.83433	1455.12	0.81259	1455.12	0.81215	1455.12	0.81417	1455.12	0.81327		1455.12	0.90406	1455.12	0.91419	1455.12	0.91354	1455.12	0.91687	1455.12	0.92034	1455.12	0.91796		1455.12	0.78193	1455.12	0.7312	1455.12	0.73381	1455.12	0.73079	1455.12	0.7272	1455.12	0.72438		1455.11	0.21329	1455.11	0.44142	1455.11	0.5227	1455.11	0.56571	1455.11	0.61492	1455.11
1454.15	0.81815	1454.15	0.81419	1454.15	0.79161	1454.15	0.7936	1454.15	0.79422	1454.15	0.79543		1454.15	0.89973	1454.15	0.88579	1454.15	0.8853	1454.15	0.88837	1454.15	0.89201	1454.15	0.89155		1454.15	0.77687	1454.15	0.71115	1454.15	0.7161	1454.15	0.71514	1454.15	0.711	1454.15	0.71011		1454.15	0.21312	1454.15	0.44721	1454.15	0.53648	1454.15	0.58541	1454.15	0.63974	1454.15
1453.19	0.81291	1453.19	0.79128	1453.19	0.76802	1453.19	0.77191	1453.19	0.77148	1453.19	0.77461		1453.19	0.89408	1453.19	0.853	1453.19	0.85241	1453.19	0.8557	1453.19	0.85965	1453.19	0.86095		1453.19	0.77112	1453.19	0.68878	1453.19	0.69582	1453.19	0.69668	1453.19	0.69251	1453.19	0.69325		1453.18	0.212	1453.18	0.44789	1453.18	0.54433	1453.18	0.60025	1453.18	0.65992	1453.18
1452.22	0.80706	1452.22	0.76592	1452.22	0.74182	1452.22	0.74686	1452.22	0.74596	1452.22	0.7503		1452.22	0.88763	1452.22	0.81679	1452.22	0.81567	1452.22	0.81949	1452.22	0.82366	1452.22	0.8261		1452.22	0.76474	1452.22	0.6644	1452.22	0.67314	1452.22	0.67531	1452.22	0.6716	1452.22	0.67339		1452.22	0.20966	1452.22	0.44114	1452.22	0.54168	1452.22	0.60328	1452.22	0.66802	1452.22
1451.26	0.80153	1451.26	0.73929	1451.26	0.71433	1451.26	0.71961	1451.26	0.71863	1451.26	0.72375		1451.26	0.88109	1451.26	0.77817	1451.26	0.77631	1451.26	0.78108	1451.26	0.78521	1451.26	0.78845		1451.26	0.75876	1451.26	0.63931	1451.26	0.64891	1451.26	0.65197	1451.26	0.64906	1451.26	0.65148		1451.26	0.2083	1451.26	0.4348	1451.26	0.53673	1451.26	0.60119	1451.26	0.66751	1451.26
1450.29	0.79637	1450.29	0.71168	1450.29	0.68544	1450.29	0.69051	1450.29	0.68971	1450.29	0.69495		1450.29	0.87517	1450.29	0.73862	1450.29	0.73575	1450.29	0.74137	1450.29	0.74509	1450.29	0.74874		1450.29	0.75305	1450.29	0.61347	1450.29	0.62334	1450.29	0.62697	1450.29	0.62482	1450.29	0.62753		1450.29	0.20698	1450.29	0.42639	1450.29	0.5256	1450.29	0.58934	1450.29	0.65443	1450.29
1449.33	0.79218	1449.33	0.68401	1449.33	0.65611	1449.33	0.66071	1449.33	0.66012	1449.33	0.66508		1449.33	0.87049	1449.33	0.69953	1449.33	0.69538	1449.33	0.70156	1449.33	0.70464	1449.33	0.70852		1449.33	0.74811	1449.33	0.58767	1449.33	0.59729	1449.33	0.60124	1449.33	0.59957	1449.33	0.60249		1449.33	0.20601	1449.33	0.41793	1449.33	0.51032	1449.33	0.56986	1449.33	0.63016	1449.33
1448.37	0.78929	1448.37	0.65712	1448.37	0.62714	1448.37	0.63119	1448.37	0.63072	1448.37	0.63518		1448.37	0.86743	1448.37	0.66214	1448.37	0.65642	1448.37	0.6627	1448.37	0.66515	1448.37	0.66914		1448.37	0.74415	1448.37	0.56251	1448.37	0.57149	1448.37	0.57559	1448.37	0.57402	1448.37	0.57718		1448.36	0.20481	1448.36	0.40799	1448.36	0.4894	1448.36	0.54175	1448.36	0.59454	1448.36
1447.4	0.7878	1447.4	0.63174	1447.4	0.59938	1447.4	0.60291	1447.4	0.60233	1447.4	0.60634		1447.4	0.86614	1447.4	0.62743	1447.4	0.61987	1447.4	0.62577	1447.4	0.6278	1447.4	0.63179		1447.4	0.74133	1447.4	0.53858	1447.4	0.54679	1447.4	0.55086	1447.4	0.54901	1447.4	0.55247		1447.4	0.20384	1447.4	0.39863	1447.4	0.46647	1447.4	0.50922	1447.4	0.55217	1447.4
1446.44	0.78765	1446.44	0.60855	1446.44	0.57368	1446.44	0.57679	1446.44	0.57582	1446.44	0.57957		1446.44	0.86645	1446.44	0.59596	1446.44	0.58644	1446.44	0.59164	1446.44	0.59353	1446.44	0.59744		1446.44	0.73966	1446.44	0.51646	1446.44	0.52392	1446.44	0.52788	1446.44	0.52554	1446.44	0.52926		1446.43	0.20296	1446.43	0.3894	1446.43	0.44297	1446.43	0.47507	1446.43	0.50776	1446.43
1445.47	0.78861	1445.47	0.58794	1445.47	0.5507	1445.47	0.55348	1445.47	0.55193	1445.47	0.55575		1445.47	0.86798	1445.47	0.56788	1445.47	0.55649	1445.47	0.56097	1445.47	0.5629	1445.47	0.56671		1445.47	0.7391	1445.47	0.49664	1445.47	0.50352	1445.47	0.50734	1445.47	0.50454	1445.47	0.50839		1445.47	0.20266	1445.47	0.38233	1445.47	0.42392	1445.47	0.44632	1445.47	0.46975	1445.47
1444.51	0.7903	1444.51	0.5699	1444.51	0.53064	1444.51	0.53322	1444.51	0.53111	1444.51	0.53522		1444.51	0.87032	1444.51	0.54308	1444.51	0.53006	1444.51	0.53401	1444.51	0.53598	1444.51	0.5398		1444.51	0.73944	1444.51	0.47931	1444.51	0.4859	1444.51	0.48963	1444.51	0.48656	1444.51	0.49041		1444.51	0.20212	1444.51	0.37519	1444.51	0.40873	1444.51	0.42452	1444.51	0.44239	1444.51
1443.54	0.79257	1443.54	0.55434	1443.54	0.51363	1443.54	0.51606	1443.54	0.51362	1443.54	0.51818		1443.54	0.87315	1443.54	0.52124	1443.54	0.50701	1443.54	0.51077	1443.54	0.51272	1443.54	0.51679		1443.54	0.7407	1443.54	0.46466	1443.54	0.47118	1443.54	0.47497	1443.54	0.47195	1443.54	0.47577		1443.54	0.20177	1443.54	0.37055	1443.54	0.4015	1443.54	0.41497	1443.54	0.43108	1443.54
1442.58	0.79503	1442.58	0.54067	1442.58	0.49897	1442.58	0.50138	1442.58	0.49906	1442.58	0.50385		1442.58	0.87638	1442.58	0.50229	1442.58	0.48714	1442.58	0.49087	1442.58	0.49274	1442.58	0.4972		1442.58	0.74254	1442.58	0.4522	1442.58	0.45892	1442.58	0.46291	1442.58	0.46019	1442.58	0.46401		1442.58	0.20121	1442.58	0.36763	1442.58	0.40069	1442.58	0.41556	1442.58	0.43372	1442.58
1441.62	0.79765	1441.62	0.52863	1441.62	0.4863	1441.62	0.48873	1441.62	0.487	1441.62	0.49163		1441.62	0.87999	1441.62	0.48613	1441.62	0.4702	1441.62	0.47391	1441.62	0.47584	1441.62	0.48064		1441.62	0.74483	1441.62	0.44167	1441.62	0.44868	1441.62	0.45292	1441.62	0.45073	1441.62	0.45456		1441.61	0.20075	1441.61	0.36696	1441.61	0.40523	1441.61	0.42356	1441.61	0.44583	1441.61
1440.65	0.80031	1440.65	0.51792	1440.65	0.47515	1440.65	0.47753	1440.65	0.47681	1440.65	0.48074		1440.65	0.88387	1440.65	0.4725	1440.65	0.45579	1440.65	0.45939	1440.65	0.46166	1440.65	0.46646		1440.65	0.74736	1440.65	0.43263	1440.65	0.43992	1440.65	0.44431	1440.65	0.44289	1440.65	0.44659		1440.65	0.20007	1440.65	0.36588	1440.65	0.41026	1440.65	0.43268	1440.65	0.46018	1440.65
1439.69	0.80317	1439.69	0.50843	1439.69	0.46544	1439.69	0.46756	1439.69	0.46812	1439.69	0.47105		1439.69	0.88783	1439.69	0.46071	1439.69	0.44322	1439.69	0.44681	1439.69	0.44983	1439.69	0.45417		1439.69	0.75022	1439.69	0.42497	1439.69	0.4324	1439.69	0.43679	1439.69	0.43644	1439.69	0.43976		1439.68	0.19894	1439.68	0.36201	1439.68	0.41265	1439.68	0.43987	1439.68	0.47362	1439.68
1438.72	0.80653	1438.72	0.50011	1438.72	0.45735	1438.72	0.45889	1438.72	0.46074	1438.72	0.46302		1438.72	0.89165	1438.72	0.44974	1438.72	0.43173	1438.72	0.43576	1438.72	0.43984	1438.72	0.4436		1438.72	0.75382	1438.72	0.41881	1438.72	0.42615	1438.72	0.43049	1438.72	0.43152	1438.72	0.43438		1438.72	0.19871	1438.72	0.3599	1438.72	0.41906	1438.72	0.45295	1438.72	0.49292	1438.72
1437.76	0.80968	1437.76	0.49174	1437.76	0.44923	1437.76	0.45044	1437.76	0.45343	1437.76	0.45535		1437.76	0.89532	1437.76	0.43898	1437.76	0.42073	1437.76	0.4253	1437.76	0.43033	1437.76	0.43348		1437.76	0.75736	1437.76	0.41257	1437.76	0.42029	1437.76	0.42462	1437.76	0.42698	1437.76	0.4294		1437.76	0.19734	1437.76	0.35329	1437.76	0.42302	1437.76	0.4661	1437.76	0.51551	1437.76
1436.79	0.81282	1436.79	0.48313	1436.79	0.44081	1436.79	0.44214	1436.79	0.4458	1436.79	0.44797		1436.79	0.89914	1436.79	0.42826	1436.79	0.41011	1436.79	0.41522	1436.79	0.42079	1436.79	0.42376		1436.79	0.761	1436.79	0.40583	1436.79	0.41436	1436.79	0.41892	1436.79	0.42222	1436.79	0.42458		1436.79	0.1966	1436.79	0.35015	1436.79	0.43319	1436.79	0.48648	1436.79	0.54556	1436.79
1435.83	0.816	1435.83	0.47418	1435.83	0.4316	1435.83	0.43356	1435.83	0.4373	1435.83	0.44007		1435.83	0.90355	1435.83	0.41815	1435.83	0.40018	1435.83	0.40544	1435.83	0.41091	1435.83	0.41419		1435.83	0.76443	1435.83	0.39789	1435.83	0.40754	1435.83	0.41248	1435.83	0.41604	1435.83	0.41878		1435.83	0.19609	1435.83	0.34873	1435.83	0.44387	1435.83	0.50524	1435.83	0.57208	1435.83
1434.87	0.81976	1434.87	0.46559	1434.87	0.42218	1434.87	0.42489	1434.87	0.42816	1434.87	0.43162		1434.87	0.90892	1434.87	0.40933	1434.87	0.39128	1434.87	0.39627	1434.87	0.40113	1434.87	0.40502		1434.87	0.76786	1434.87	0.38906	1434.87	0.39951	1434.87	0.40478	1434.87	0.40794	1434.87	0.41136		1434.86	0.19613	1434.86	0.34799	1434.86	0.44947	1434.86	0.5137	1434.86	0.58275	1434.86
1433.9	0.82427	1433.9	0.45784	1433.9	0.41291	1433.9	0.41612	1433.9	0.41857	1433.9	0.42239		1433.9	0.91527	1433.9	0.40219	1433.9	0.38349	1433.9	0.38784	1433.9	0.39181	1433.9	0.39614		1433.9	0.77122	1433.9	0.37964	1433.9	0.3902	1433.9	0.39543	1433.9	0.39778	1433.9	0.40178		1433.9	0.19614	1433.9	0.34279	1433.9	0.44137	1433.9	0.5023	1433.9	0.56712	1433.9
1432.94	0.83005	1432.94	0.45167	1432.94	0.40499	1432.94	0.40792	1432.94	0.40938	1432.94	0.41347		1432.94	0.92235	1432.94	0.39638	1432.94	0.37655	1432.94	0.38039	1432.94	0.38356	1432.94	0.38811		1432.94	0.77526	1432.94	0.37094	1432.94	0.38039	1432.94	0.38524	1432.94	0.38671	1432.94	0.39104		1432.93	0.19528	1432.93	0.32881	1432.93	0.41522	1432.93	0.46777	1432.93	0.52399	1432.93
1431.97	0.83643	1431.97	0.44646	1431.97	0.39783	1431.97	0.39996	1431.97	0.40042	1431.97	0.40454		1431.97	0.92974	1431.97	0.39137	1431.97	0.37007	1431.97	0.3735	1431.97	0.37605	1431.97	0.3804		1431.97	0.7796	1431.97	0.36277	1431.97	0.37038	1431.97	0.37463	1431.97	0.37523	1431.97	0.37949		1431.97	0.19527	1431.97	0.313	1431.97	0.38282	1431.97	0.42436	1431.97	0.46859	1431.97
1431.01	0.84272	1431.01	0.44147	1431.01	0.39083	1431.01	0.39204	1431.01	0.39153	1431.01	0.39558		1431.01	0.93701	1431.01	0.38658	1431.01	0.36374	1431.01	0.3668	1431.01	0.36892	1431.01	0.37279		1431.01	0.78397	1431.01	0.35499	1431.01	0.36051	1431.01	0.3642	1431.01	0.36399	1431.01	0.36791		1431.01	0.1958	1431.01	0.29668	1431.01	0.35001	1431.01	0.38065	1431.01	0.41354	1431.01
1430.04	0.84853	1430.04	0.43628	1430.04	0.38374	1430.04	0.38423	1430.04	0.38277	1430.04	0.38679		1430.04	0.94382	1430.04	0.38165	1430.04	0.35747	1430.04	0.36021	1430.04	0.36198	1430.04	0.36539		1430.04	0.78822	1430.04	0.34749	1430.04	0.3511	1430.04	0.35449	1430.04	0.35357	1430.04	0.35712		1430.04	0.19704	1430.04	0.28302	1430.04	0.32403	1430.04	0.34634	1430.04	0.37095	1430.04
1429.08	0.85363	1429.08	0.4307	1429.08	0.37647	1429.08	0.37662	1429.08	0.37427	1429.08	0.37833		1429.08	0.94996	1429.08	0.3766	1429.08	0.35131	1429.08	0.35378	1429.08	0.3552	1429.08	0.35834		1429.08	0.79219	1429.08	0.34022	1429.08	0.34234	1429.08	0.34566	1429.08	0.34423	1429.08	0.34756		1429.08	0.19888	1429.08	0.27348	1429.08	0.30828	1429.08	0.32598	1429.08	0.34635	1429.08
1428.12	0.85808	1428.12	0.42495	1428.12	0.36937	1428.12	0.36944	1428.12	0.36638	1428.12	0.37054		1428.12	0.95532	1428.12	0.3716	1428.12	0.34541	1428.12	0.34769	1428.12	0.34881	1428.12	0.35187		1428.12	0.79595	1428.12	0.33336	1428.12	0.33445	1428.12	0.33782	1428.12	0.33614	1428.12	0.33944		1428.11	0.20069	1428.11	0.26621	1428.11	0.30045	1428.11	0.31733	1428.11	0.3377	1428.11
1427.15	0.86209	1427.15	0.41942	1427.15	0.36296	1427.15	0.36301	1427.15	0.35953	1427.15	0.36387		1427.15	0.95988	1427.15	0.36676	1427.15	0.33984	1427.15	0.34218	1427.15	0.34305	1427.15	0.34622		1427.15	0.79974	1427.15	0.32731	1427.15	0.32772	1427.15	0.33115	1427.15	0.32952	1427.15	0.33292		1427.15	0.20256	1427.15	0.26112	1427.15	0.29957	1427.15	0.31883	1427.15	0.34237	1427.15
1426.19	0.86568	1426.19	0.41422	1426.19	0.35738	1426.19	0.35739	1426.19	0.35388	1426.19	0.35835		1426.19	0.9637	1426.19	0.3622	1426.19	0.33473	1426.19	0.33731	1426.19	0.33802	1426.19	0.34136		1426.19	0.8036	1426.19	0.3222	1426.19	0.32231	1426.19	0.32577	1426.19	0.32439	1426.19	0.32792		1426.18	0.20433	1426.18	0.25672	1426.18	0.30313	1426.18	0.32768	1426.18	0.35721	1426.18
1425.22	0.86882	1425.22	0.40937	1425.22	0.35258	1425.22	0.35259	1425.22	0.34944	1425.22	0.35391		1425.22	0.96689	1425.22	0.35803	1425.22	0.33023	1425.22	0.33314	1425.22	0.33373	1425.22	0.33726		1425.22	0.80744	1425.22	0.31806	1425.22	0.31825	1425.22	0.32175	1425.22	0.32072	1425.22	0.32431		1425.22	0.20648	1425.22	0.25436	1425.22	0.31209	1425.22	0.34435	1425.22	0.38182	1425.22
1424.26	0.87145	1424.26	0.40488	1424.26	0.34837	1424.26	0.34846	1424.26	0.34602	1424.26	0.35019		1424.26	0.96965	1424.26	0.35453	1424.26	0.32661	1424.26	0.3298	1424.26	0.33027	1424.26	0.3338		1424.26	0.81101	1424.26	0.3147	1424.26	0.31532	1424.26	0.31882	1424.26	0.31824	1424.26	0.32165		1424.26	0.20911	1424.26	0.25393	1424.26	0.32494	1424.26	0.36627	1424.26	0.41276	1424.26
1423.29	0.87386	1423.29	0.40119	1423.29	0.34492	1423.29	0.34505	1423.29	0.34355	1423.29	0.34707		1423.29	0.97223	1423.29	0.3522	1423.29	0.32423	1423.29	0.32755	1423.29	0.32791	1423.29	0.33119		1423.29	0.8142	1423.29	0.31212	1423.29	0.31324	1423.29	0.31648	1423.29	0.31651	1423.29	0.31942		1423.29	0.21206	1423.29	0.25423	1423.29	0.33742	1423.29	0.38713	1423.29	0.44183	1423.29
1422.33	0.87682	1422.33	0.39926	1422.33	0.34313	1422.33	0.34281	1422.33	0.3423	1422.33	0.34504		1422.33	0.97498	1422.33	0.35163	1422.33	0.3235	1422.33	0.32701	1422.33	0.32729	1422.33	0.33013		1422.33	0.81744	1422.33	0.31082	1422.33	0.31184	1422.33	0.31444	1422.33	0.31527	1422.33	0.31736		1422.33	0.21556	1422.33	0.25474	1422.33	0.34521	1422.33	0.40022	1422.33	0.45903	1422.33
1421.37	0.88029	1421.37	0.39917	1421.37	0.34268	1421.37	0.34141	1421.37	0.34177	1421.37	0.34348		1421.37	0.97825	1421.37	0.35343	1421.37	0.32477	1421.37	0.32824	1421.37	0.32839	1421.37	0.33054		1421.37	0.82045	1421.37	0.31029	1421.37	0.31048	1421.37	0.31192	1421.37	0.31354	1421.37	0.31448		1421.36	0.21785	1421.36	0.24811	1421.36	0.33648	1421.36	0.3913	1421.36	0.44983	1421.36
1420.4	0.88468	1420.4	0.40128	1420.4	0.34406	1420.4	0.34141	1420.4	0.34217	1420.4	0.34307		1420.4	0.98219	1420.4	0.35767	1420.4	0.32817	1420.4	0.33151	1420.4	0.33144	1420.4	0.33303		1420.4	0.82373	1420.4	0.31078	1420.4	0.30919	1420.4	0.30923	1420.4	0.31139	1420.4	0.3112		1420.4	0.21965	1420.4	0.23719	1420.4	0.31426	1420.4	0.3627	1420.4	0.41514	1420.4
1419.44	0.88903	1419.44	0.40446	1419.44	0.34599	1419.44	0.34223	1419.44	0.3428	1419.44	0.34295		1419.44	0.98664	1419.44	0.36402	1419.44	0.33351	1419.44	0.33615	1419.44	0.33572	1419.44	0.3369		1419.44	0.82657	1419.44	0.31118	1419.44	0.30763	1419.44	0.30636	1419.44	0.30839	1419.44	0.30734		1419.43	0.22199	1419.43	0.22754	1419.43	0.28817	1419.43	0.32529	1419.43	0.36675	1419.43
1418.47	0.89295	1418.47	0.40811	1418.47	0.34831	1418.47	0.34405	1418.47	0.34382	1418.47	0.34363		1418.47	0.99114	1418.47	0.37159	1418.47	0.34029	1418.47	0.34184	1418.47	0.34098	1418.47	0.34215		1418.47	0.82908	1418.47	0.31157	1418.47	0.30633	1418.47	0.30421	1418.47	0.30544	1418.47	0.30414		1418.47	0.22431	1418.47	0.21932	1418.47	0.26325	1418.47	0.28785	1418.47	0.31796	1418.47
1417.51	0.89579	1417.51	0.41144	1417.51	0.35048	1417.51	0.34656	1417.51	0.34522	1417.51	0.34494		1417.51	0.99508	1417.51	0.37958	1417.51	0.3479	1417.51	0.34802	1417.51	0.34681	1417.51	0.34822		1417.51	0.83089	1417.51	0.31182	1417.51	0.3057	1417.51	0.3033	1417.51	0.30318	1417.51	0.30225		1417.51	0.22636	1417.51	0.21305	1417.51	0.2447	1417.51	0.25984	1417.51	0.2819	1417.51
1416.54	0.89791	1416.54	0.41486	1416.54	0.35349	1416.54	0.35025	1416.54	0.34781	1416.54	0.34794		1416.54	0.99797	1416.54	0.38731	1416.54	0.35583	1416.54	0.35482	1416.54	0.35349	1416.54	0.35542		1416.54	0.83255	1416.54	0.3131	1416.54	0.30663	1416.54	0.30446	1416.54	0.30296	1416.54	0.30288		1416.54	0.22934	1416.54	0.21339	1416.54	0.24029	1416.54	0.25167	1416.54	0.26913	1416.54
1415.58	0.89928	1415.58	0.41848	1415.58	0.35751	1415.58	0.35496	1415.58	0.35175	1415.58	0.35249		1415.58	0.99959	1415.58	0.39477	1415.58	0.36389	1415.58	0.36227	1415.58	0.36103	1415.58	0.36349		1415.58	0.83397	1415.58	0.31575	1415.58	0.3093	1415.58	0.30764	1415.58	0.30508	1415.58	0.30596		1415.58	0.23192	1415.58	0.21522	1415.58	0.24366	1415.58	0.25719	1415.58	0.27487	1415.58
1414.62	0.89981	1414.62	0.42235	1414.62	0.36235	1414.62	0.36039	1414.62	0.35683	1414.62	0.35809		1414.62	1	1414.62	0.40229	1414.62	0.37221	1414.62	0.37041	1414.62	0.36935	1414.62	0.37207		1414.62	0.83483	1414.62	0.31962	1414.62	0.31344	1414.62	0.31232	1414.62	0.30915	1414.62	0.31072		1414.61	0.23321	1414.61	0.21512	1414.61	0.24893	1414.61	0.26851	1414.61	0.29083	1414.61
1413.65	0.89994	1413.65	0.42708	1413.65	0.36852	1413.65	0.36685	1413.65	0.36318	1413.65	0.36498		1413.65	0.99948	1413.65	0.41029	1413.65	0.38114	1413.65	0.37966	1413.65	0.37873	1413.65	0.38159		1413.65	0.83548	1413.65	0.32495	1413.65	0.31893	1413.65	0.31829	1413.65	0.31498	1413.65	0.31684		1413.65	0.23456	1413.65	0.21736	1413.65	0.25885	1413.65	0.28552	1413.65	0.31321	1413.65
1412.69	0.89952	1412.69	0.43255	1412.69	0.37541	1412.69	0.37386	1412.69	0.37018	1412.69	0.37233		1412.69	0.9984	1412.69	0.41934	1412.69	0.39108	1412.69	0.38996	1412.69	0.38902	1412.69	0.3918		1412.69	0.83556	1412.69	0.33095	1412.69	0.32508	1412.69	0.32469	1412.69	0.32139	1412.69	0.32314		1412.68	0.2354	1412.68	0.21894	1412.68	0.26705	1412.68	0.2991	1412.68	0.3315	1412.68
1411.72	0.89873	1411.72	0.43889	1411.72	0.38292	1411.72	0.38133	1411.72	0.37758	1411.72	0.37989		1411.72	0.99707	1411.72	0.42975	1411.72	0.40228	1411.72	0.40134	1411.72	0.40022	1411.72	0.40274		1411.72	0.8351	1411.72	0.33727	1411.72	0.33146	1411.72	0.33102	1411.72	0.32766	1411.72	0.329		1411.72	0.23606	1411.72	0.21965	1411.72	0.27101	1411.72	0.30508	1411.72	0.33949	1411.72
1410.76	0.8978	1410.76	0.44617	1410.76	0.3911	1410.76	0.38928	1410.76	0.38534	1410.76	0.38769		1410.76	0.99559	1410.76	0.44152	1410.76	0.41471	1410.76	0.41365	1410.76	0.41227	1410.76	0.41444		1410.76	0.83422	1410.76	0.34384	1410.76	0.33787	1410.76	0.3371	1410.76	0.33341	1410.76	0.33428		1410.76	0.23685	1410.76	0.21965	1410.76	0.26981	1410.76	0.30208	1410.76	0.33489	1410.76
1409.79	0.89671	1409.79	0.45421	1409.79	0.39984	1409.79	0.39764	1409.79	0.39345	1409.79	0.39571		1409.79	0.99389	1409.79	0.45436	1409.79	0.4281	1409.79	0.42664	1409.79	0.42494	1409.79	0.42671		1409.79	0.83289	1409.79	0.35063	1409.79	0.34424	1409.79	0.34292	1409.79	0.33865	1409.79	0.33908		1409.79	0.23782	1409.79	0.21924	1409.79	0.26418	1409.79	0.29153	1409.79	0.31972	1409.79
1408.83	0.89539	1408.83	0.46277	1408.83	0.40911	1408.83	0.40644	1408.83	0.40201	1408.83	0.40407		1408.83	0.99176	1408.83	0.46781	1408.83	0.44207	1408.83	0.44002	1408.83	0.43802	1408.83	0.43943		1408.83	0.83112	1408.83	0.3578	1408.83	0.35069	1408.83	0.34873	1408.83	0.34376	1408.83	0.34383		1408.83	0.23886	1408.83	0.21874	1408.83	0.25609	1408.83	0.27697	1408.83	0.299	1408.83
1407.87	0.89361	1407.87	0.47153	1407.87	0.41871	1407.87	0.41558	1407.87	0.41096	1407.87	0.41274		1407.87	0.98904	1407.87	0.48141	1407.87	0.45626	1407.87	0.45357	1407.87	0.45131	1407.87	0.45242		1407.87	0.82886	1407.87	0.36538	1407.87	0.35735	1407.87	0.35478	1407.87	0.34915	1407.87	0.34888		1407.86	0.23958	1407.86	0.2177	1407.86	0.24697	1407.86	0.26137	1407.86	0.27754	1407.86
1406.9	0.89123	1406.9	0.48036	1406.9	0.42857	1406.9	0.42505	1406.9	0.42025	1406.9	0.42179		1406.9	0.98562	1406.9	0.49482	1406.9	0.47038	1406.9	0.46715	1406.9	0.46474	1406.9	0.46565		1406.9	0.82614	1406.9	0.37336	1406.9	0.3643	1406.9	0.3613	1406.9	0.35519	1406.9	0.35454		1406.9	0.23979	1406.9	0.21614	1406.9	0.23861	1406.9	0.24776	1406.9	0.25957	1406.9
1405.94	0.88798	1405.94	0.48893	1405.94	0.43821	1405.94	0.43453	1405.94	0.42952	1405.94	0.43086		1405.94	0.98147	1405.94	0.5078	1405.94	0.48418	1405.94	0.48049	1405.94	0.47804	1405.94	0.47883		1405.94	0.82284	1405.94	0.38129	1405.94	0.37139	1405.94	0.3682	1405.94	0.36173	1405.94	0.36069		1405.93	0.2398	1405.93	0.21544	1405.93	0.23371	1405.93	0.2393	1405.93	0.24839	1405.93
1404.97	0.88388	1404.97	0.49703	1404.97	0.44735	1404.97	0.44375	1404.97	0.43846	1404.97	0.4397		1404.97	0.97664	1404.97	0.52019	1404.97	0.49747	1404.97	0.49337	1404.97	0.49101	1404.97	0.49177		1404.97	0.81896	1404.97	0.38883	1404.97	0.37843	1404.97	0.37526	1404.97	0.36848	1404.97	0.36714		1404.97	0.23947	1404.97	0.21494	1404.97	0.23149	1404.97	0.23515	1404.97	0.24334	1404.97
1404.01	0.87909	1404.01	0.50447	1404.01	0.4557	1404.01	0.45237	1404.01	0.4468	1404.01	0.44796		1404.01	0.9712	1404.01	0.53189	1404.01	0.51004	1404.01	0.50558	1404.01	0.50336	1404.01	0.50416		1404.01	0.81455	1404.01	0.39569	1404.01	0.38516	1404.01	0.38209	1404.01	0.37497	1404.01	0.37349		1404.01	0.23917	1404.01	0.21543	1404.01	0.23196	1404.01	0.23471	1404.01	0.2427	1404.01
1403.04	0.87382	1403.04	0.51116	1403.04	0.46318	1403.04	0.46011	1403.04	0.45439	1403.04	0.45537		1403.04	0.96521	1403.04	0.54288	1403.04	0.52174	1403.04	0.51699	1403.04	0.51493	1403.04	0.51573		1403.04	0.8097	1403.04	0.40178	1403.04	0.39136	1403.04	0.38826	1403.04	0.38079	1403.04	0.37928		1403.04	0.2388	1403.04	0.21611	1403.04	0.23264	1403.04	0.23478	1403.04	0.24228	1403.04
1402.08	0.86829	1402.08	0.51714	1402.08	0.4699	1402.08	0.46686	1402.08	0.46119	1402.08	0.46188		1402.08	0.95869	1402.08	0.55312	1402.08	0.53244	1402.08	0.52758	1402.08	0.52563	1402.08	0.52632		1402.08	0.80455	1402.08	0.40723	1402.08	0.39694	1402.08	0.39356	1402.08	0.38581	1402.08	0.38427		1402.08	0.23797	1402.08	0.21511	1402.08	0.23026	1402.08	0.23172	1402.08	0.23804	1402.08
1401.12	0.86259	1401.12	0.52248	1401.12	0.47604	1401.12	0.47268	1401.12	0.46727	1401.12	0.46761		1401.12	0.95163	1401.12	0.56238	1401.12	0.54191	1401.12	0.53728	1401.12	0.53535	1401.12	0.5358		1401.12	0.79921	1401.12	0.41219	1401.12	0.40187	1401.12	0.39798	1401.12	0.39013	1401.12	0.38848		1401.11	0.23671	1401.11	0.21282	1401.11	0.22544	1401.11	0.22604	1401.11	0.23033	1401.11
1400.15	0.85643	1400.15	0.52683	1400.15	0.48116	1400.15	0.47742	1400.15	0.47235	1400.15	0.47223		1400.15	0.94405	1400.15	0.57041	1400.15	0.54998	1400.15	0.54572	1400.15	0.54375	1400.15	0.54376		1400.15	0.79343	1400.15	0.4163	1400.15	0.40594	1400.15	0.40141	1400.15	0.39362	1400.15	0.39175		1400.15	0.23458	1400.15	0.20821	1400.15	0.21786	1400.15	0.21752	1400.15	0.22015	1400.15
[truncated: 159 more columns]

## Sheet: FTIR
0h			2h			4h			8h			24h
Wavenumber (cm-1)	IR intensity		Wavenumber (cm-1)	IR intensity		Wavenumber (cm-1)	IR intensity		Wavenumber (cm-1)	IR intensity		Wavenumber (cm-1)	IR intensity
1800.33	0		1800.33	5.93047e-05		1800.33	0		1800.33	0		1800.33	0.0018
1799.37	0.000476925		1799.37	0.000710686		1799.37	0.00135		1799.37	0.000237138		1799.37	0.00203
1798.4	0.00109		1798.4	0.00118		1798.4	0.00297		1798.4	0.000719674		1798.4	0.00195
1797.44	0.00218		1797.44	0.00169		1797.44	0.00471		1797.44	0.00127		1797.44	0.00144
1796.47	0.00333		1796.47	0.00188		1796.47	0.00576		1796.47	0.00163		1796.47	0.000782835
1795.51	0.00463		1795.51	0.00197		1795.51	0.00624		1795.51	0.00195		1795.51	0.000273745
1794.54	0.00506		1794.54	0.00134		1794.54	0.00565		1794.54	0.00206		1794.54	0.000154538
1793.58	0.00468		1793.58	0.000446072		1793.58	0.00481		1793.58	0.00221		1793.58	0.000302979
1792.62	0.00387		1792.62	0		1792.62	0.00465		1792.62	0.00256		1792.62	0.00048162
1791.65	0.0027		1791.65	0.000102685		1791.65	0.005		1791.65	0.00293		1791.65	0.000462655
1790.69	0.00226		1790.69	0.00134		1790.69	0.00615		1790.69	0.0034		1790.69	0.000222104
1789.72	0.00213		1789.72	0.00279		1789.72	0.00692		1789.72	0.00359		1789.72	0
1788.76	0.0032		1788.76	0.00475		1788.76	0.00795		1788.76	0.00382		1788.76	5.10011e-05
1787.79	0.00414		1787.79	0.0059		1787.79	0.00831		1787.79	0.00387		1787.79	0.000571635
1786.83	0.00464		1786.83	0.00611		1786.83	0.00831		1786.83	0.00398		1786.83	0.00141
1785.87	0.00463		1785.87	0.00563		1785.87	0.00837		1785.87	0.00444		1785.87	0.00221
1784.9	0.00457		1784.9	0.00494		1784.9	0.00888		1784.9	0.00542		1784.9	0.00267
1783.94	0.00468		1783.94	0.00419		1783.94	0.00977		1783.94	0.00666		1783.94	0.00273
1782.97	0.00525		1782.97	0.00355		1782.97	0.01095		1782.97	0.00775		1782.97	0.00263
1782.01	0.00605		1782.01	0.00291		1782.01	0.01203		1782.01	0.00822		1782.01	0.00264
1781.04	0.00688		1781.04	0.00243		1781.04	0.01287		1781.04	0.00795		1781.04	0.00294
1780.08	0.00751		1780.08	0.00224		1780.08	0.01327		1780.08	0.00716		1780.08	0.00353
1779.11	0.00796		1779.11	0.00245		1779.11	0.01317		1779.11	0.00626		1779.11	0.0043
1778.15	0.00871		1778.15	0.00308		1778.15	0.01275		1778.15	0.00569		1778.15	0.00514
1777.19	0.00979		1777.19	0.00357		1777.19	0.01182		1777.19	0.0055		1777.19	0.00587
1776.22	0.01161		1776.22	0.00392		1776.22	0.01094		1776.22	0.00577		1776.22	0.00621
1775.26	0.01302		1775.26	0.00339		1775.26	0.00959		1775.26	0.00595		1775.26	0.00601
1774.29	0.01393		1774.29	0.00273		1774.29	0.0086		1774.29	0.00602		1774.29	0.00528
1773.33	0.01482		1773.33	0.00318		1773.33	0.00903		1773.33	0.00612		1773.33	0.00436
1772.36	0.01433		1772.36	0.00375		1772.36	0.00935		1772.36	0.00573		1772.36	0.00373
1771.4	0.01346		1771.4	0.00469		1771.4	0.00981		1771.4	0.00531		1771.4	0.00369
1770.44	0.01281		1770.44	0.0056		1770.44	0.01025		1770.44	0.00522		1770.44	0.00433
1769.47	0.0126		1769.47	0.00619		1769.47	0.01077		1769.47	0.0057		1769.47	0.00543
1768.51	0.01222		1768.51	0.00604		1768.51	0.01108		1768.51	0.00646		1768.51	0.00676
1767.54	0.01275		1767.54	0.00653		1767.54	0.01259		1767.54	0.00769		1767.54	0.00806
1766.58	0.01366		1766.58	0.00743		1766.58	0.01457		1766.58	0.00887		1766.58	0.00908
1765.61	0.01478		1765.61	0.00841		1765.61	0.01635		1765.61	0.00972		1765.61	0.00959
1764.65	0.01629		1764.65	0.00939		1764.65	0.01785		1764.65	0.01037		1764.65	0.00946
1763.69	0.01739		1763.69	0.00968		1763.69	0.01853		1763.69	0.01073		1763.69	0.00886
1762.72	0.01815		1762.72	0.00958		1762.72	0.01897		1762.72	0.0111		1762.72	0.0082
1761.76	0.01818		1761.76	0.00902		1761.76	0.01908		1761.76	0.01155		1761.76	0.00794
1760.79	0.01827		1760.79	0.00869		1760.79	0.0194		1760.79	0.01232		1760.79	0.00824
1759.83	0.01859		1759.83	0.00857		1759.83	0.01964		1759.83	0.01323		1759.83	0.00886
1758.86	0.01944		1758.86	0.00879		1758.86	0.01997		1758.86	0.01406		1758.86	0.00936
1757.9	0.02038		1757.9	0.00899		1757.9	0.02022		1757.9	0.0144		1757.9	0.00939
1756.94	0.02136		1756.94	0.00912		1756.94	0.02067		1756.94	0.01427		1756.94	0.00881
1755.97	0.02227		1755.97	0.00897		1755.97	0.02125		1755.97	0.01381		1755.97	0.00785
1755.01	0.02332		1755.01	0.00857		1755.01	0.02178		1755.01	0.01341		1755.01	0.00684
1754.04	0.02431		1754.04	0.00786		1754.04	0.0218		1754.04	0.01319		1754.04	0.00618
1753.08	0.02495		1753.08	0.0071		1753.08	0.02117		1753.08	0.01319		1753.08	0.00616
1752.11	0.02569		1752.11	0.00723		1752.11	0.0209		1752.11	0.01365		1752.11	0.00675
1751.15	0.0254		1751.15	0.00752		1751.15	0.02044		1751.15	0.01421		1751.15	0.00784
1750.19	0.02515		1750.19	0.00856		1750.19	0.02102		1750.19	0.01526		1750.19	0.00911
1749.22	0.02499		1749.22	0.00971		1749.22	0.02225		1749.22	0.01665		1749.22	0.01039
1748.26	0.02567		1748.26	0.01111		1748.26	0.02428		1748.26	0.01829		1748.26	0.01163
1747.29	0.02698		1747.29	0.01239		1747.29	0.02633		1747.29	0.01971		1747.29	0.01283
1746.33	0.02833		1746.33	0.01332		1746.33	0.02761		1746.33	0.02048		1746.33	0.01392
1745.36	0.03024		1745.36	0.01455		1745.36	0.02865		1745.36	0.02086		1745.36	0.01468
1744.4	0.03218		1744.4	0.01574		1744.4	0.02905		1744.4	0.02089		1744.4	0.01499
1743.44	0.03419		1743.44	0.01684		1743.44	0.02909		1743.44	0.02094		1743.44	0.01474
1742.47	0.03594		1742.47	0.01758		1742.47	0.02891		1742.47	0.02115		1742.47	0.01406
1741.51	0.03757		1741.51	0.01823		1741.51	0.02924		1741.51	0.02181		1741.51	0.01324
1740.54	0.03858		1740.54	0.01852		1740.54	0.02989		1740.54	0.02273		1740.54	0.01272
1739.58	0.03968		1739.58	0.0189		1739.58	0.03124		1739.58	0.0239		1739.58	0.01292
1738.61	0.04145		1738.61	0.01946		1738.61	0.03286		1738.61	0.02508		1738.61	0.01386
1737.65	0.04378		1737.65	0.0197		1737.65	0.03384		1737.65	0.02584		1737.65	0.0152
1736.69	0.04604		1736.69	0.01922		1736.69	0.03358		1736.69	0.02603		1736.69	0.0164
1735.72	0.04852		1735.72	0.0191		1735.72	0.03356		1735.72	0.02626		1735.72	0.01714
1734.76	0.04852		1734.76	0.018		1734.76	0.03265		1734.76	0.02608		1734.76	0.01762
1733.79	0.04772		1733.79	0.01783		1733.79	0.03322		1733.79	0.02643		1733.79	0.01833
1732.83	0.04638		1732.83	0.01828		1732.83	0.03486		1732.83	0.02723		1732.83	0.01956
1731.86	0.04671		1731.86	0.02016		1731.86	0.03827		1731.86	0.02892		1731.86	0.02114
1730.9	0.04737		1730.9	0.02142		1730.9	0.04091		1730.9	0.03065		1730.9	0.02266
1729.94	0.0503		1729.94	0.02355		1729.94	0.04444		1729.94	0.03307		1729.94	0.02374
1728.97	0.05343		1728.97	0.02514		1728.97	0.04713		1728.97	0.03534		1728.97	0.02447
1728.01	0.05615		1728.01	0.02612		1728.01	0.04878		1728.01	0.03722		1728.01	0.02503
1727.04	0.05912		1727.04	0.02748		1727.04	0.05041		1727.04	0.03899		1727.04	0.02563
1726.08	0.06179		1726.08	0.02909		1726.08	0.05179		1726.08	0.04056		1726.08	0.02631
1725.11	0.06402		1725.11	0.03097		1725.11	0.05316		1725.11	0.042		1725.11	0.02711
1724.15	0.06593		1724.15	0.03305		1724.15	0.05461		1724.15	0.04333		1724.15	0.0281
1723.19	0.06786		1723.19	0.03501		1723.19	0.05598		1723.19	0.04447		1723.19	0.02934
1722.22	0.07071		1722.22	0.03687		1722.22	0.05743		1722.22	0.04564		1722.22	0.03072
1721.26	0.0739		1721.26	0.03773		1721.26	0.05796		1721.26	0.04667		1721.26	0.03201
1720.29	0.07731		1720.29	0.03778		1720.29	0.05792		1720.29	0.04789		1720.29	0.03297
1719.33	0.08165		1719.33	0.03862		1719.33	0.05928		1719.33	0.05003		1719.33	0.03365
1718.36	0.08396		1718.36	0.03874		1718.36	0.06041		1718.36	0.05223		1718.36	0.03456
1717.4	0.0859		1717.4	0.04017		1717.4	0.06359		1717.4	0.05513		1717.4	0.03621
1716.44	0.08719		1716.44	0.04232		1716.44	0.06802		1716.44	0.05833		1716.44	0.03895
1715.47	0.08944		1715.47	0.04573		1715.47	0.07403		1715.47	0.0621		1715.47	0.04259
1714.51	0.09193		1714.51	0.04888		1714.51	0.07963		1714.51	0.06592		1714.51	0.0468
1713.54	0.09686		1713.54	0.05333		1713.54	0.08643		1713.54	0.07063		1713.54	0.0514
1712.58	0.10277		1712.58	0.05802		1712.58	0.09293		1712.58	0.07579		1712.58	0.05655
1711.61	0.10884		1711.61	0.06267		1711.61	0.09861		1711.61	0.08114		1711.61	0.06249
1710.65	0.11576		1710.65	0.06817		1710.65	0.1045		1710.65	0.08702		1710.65	0.06924
1709.69	0.12277		1709.69	0.07393		1709.69	0.11019		1709.69	0.09315		1709.69	0.07651
1708.72	0.13029		1708.72	0.08028		1708.72	0.11657		1708.72	0.09984		1708.72	0.08399
1707.76	0.13777		1707.76	0.08677		1707.76	0.12362		1707.76	0.10717		1707.76	0.09162
1706.79	0.14564		1706.79	0.09382		1706.79	0.13202		1706.79	0.11549		1706.79	0.09968
1705.83	0.15458		1705.83	0.10184		1705.83	0.14207		1705.83	0.12494		1705.83	0.10856
1704.86	0.16424		1704.86	0.11024		1704.86	0.15255		1704.86	0.13503		1704.86	0.11847
1703.9	0.17568		1703.9	0.11983		1703.9	0.16385		1703.9	0.14608		1703.9	0.12937
1702.94	0.18721		1702.94	0.12969		1702.94	0.17443		1702.94	0.15782		1702.94	0.14133
1701.97	0.19879		1701.97	0.14088		1701.97	0.18538		1701.97	0.17093		1701.97	0.1546
1701.01	0.21139		1701.01	0.1552		1701.01	0.19886		1701.01	0.18617		1701.01	0.16953
1700.04	0.22309		1700.04	0.17085		1700.04	0.21319		1700.04	0.20251		1700.04	0.1863
1699.08	0.23588		1699.08	0.18854		1699.08	0.22953		1699.08	0.2201		1699.08	0.20463
1698.11	0.24947		1698.11	0.20704		1698.11	0.24663		1698.11	0.23849		1698.11	0.22408
1697.15	0.26436		1697.15	0.22679		1697.15	0.26491		1697.15	0.25791		1697.15	0.24446
1696.19	0.27981		1696.19	0.2479		1696.19	0.28424		1696.19	0.27825		1696.19	0.26582
1695.22	0.29455		1695.22	0.26963		1695.22	0.30368		1695.22	0.29876		1695.22	0.28816
1694.26	0.3105		1694.26	0.29302		1694.26	0.32463		1694.26	0.31966		1694.26	0.31099
1693.29	0.32713		1693.29	0.31624		1693.29	0.34548		1693.29	0.34027		1693.29	0.33353
1692.33	0.34346		1692.33	0.33757		1692.33	0.36475		1692.33	0.36029		1692.33	0.3551
1691.36	0.36111		1691.36	0.35835		1691.36	0.38429		1691.36	0.38068		1691.36	0.37534
1690.4	0.37883		1690.4	0.37786		1690.4	0.40329		1690.4	0.40097		1690.4	0.39435
1689.44	0.39678		1689.44	0.39646		1689.44	0.42186		1689.44	0.42095		1689.44	0.41241
1688.47	0.41472		1688.47	0.41411		1688.47	0.43943		1688.47	0.4402		1688.47	0.42989
1687.51	0.43377		1687.51	0.43223		1687.51	0.4572		1687.51	0.45941		1687.51	0.44729
1686.54	0.45137		1686.54	0.44974		1686.54	0.47361		1686.54	0.4783		1686.54	0.46533
1685.58	0.46828		1685.58	0.46873		1685.58	0.49097		1685.58	0.49801		1685.58	0.4847
1684.61	0.48522		1684.61	0.49051		1684.61	0.51092		1684.61	0.51902		1684.61	0.50576
1683.65	0.50159		1683.65	0.51374		1683.65	0.53213		1683.65	0.54051		1683.65	0.5283
1682.69	0.51949		1682.69	0.53846		1682.69	0.55495		1682.69	0.5624		1682.69	0.55162
1681.72	0.53757		1681.72	0.56187		1681.72	0.57649		1681.72	0.5836		1681.72	0.57503
1680.76	0.55828		1680.76	0.58555		1680.76	0.59882		1680.76	0.605		1680.76	0.59801
1679.79	0.57909		1679.79	0.60762		1679.79	0.61994		1679.79	0.6258		1679.79	0.62038
1678.83	0.5994		1678.83	0.62833		1678.83	0.64005		1678.83	0.64603		1678.83	0.64217
1677.86	0.61925		1677.86	0.64846		1677.86	0.6599		1677.86	0.66599		1677.86	0.66354
1676.9	0.63895		1676.9	0.66895		1676.9	0.68016		1676.9	0.68606		1676.9	0.6848
1675.94	0.65762		1675.94	0.68935		1675.94	0.69991		1675.94	0.70603		1675.94	0.70618
1674.97	0.67631		1674.97	0.71036		1674.97	0.71978		1674.97	0.72613		1674.97	0.72759
1674.01	0.69518		1674.01	0.73146		1674.01	0.73926		1674.01	0.74611		1674.01	0.7487
1673.04	0.71431		1673.04	0.75212		1673.04	0.75813		1673.04	0.76571		1673.04	0.76914
1672.08	0.73332		1672.08	0.77194		1672.08	0.77626		1672.08	0.7848		1672.08	0.78878
1671.11	0.75201		1671.11	0.79146		1671.11	0.79438		1671.11	0.80355		1671.11	0.8079
1670.15	0.7699		1670.15	0.81112		1670.15	0.81282		1670.15	0.82208		1670.15	0.82687
1669.19	0.78743		1669.19	0.83168		1669.19	0.83213		1669.19	0.84061		1669.19	0.84589
1668.22	0.80455		1668.22	0.85234		1668.22	0.85132		1668.22	0.85892		1668.22	0.86486
1667.26	0.82254		1667.26	0.8729		1667.26	0.87033		1667.26	0.87715		1667.26	0.88335
1666.29	0.84086		1666.29	0.89193		1666.29	0.88787		1666.29	0.89493		1666.29	0.90102
1665.33	0.85884		1665.33	0.90895		1665.33	0.90375		1665.33	0.91202		1665.33	0.91767
1664.36	0.87584		1664.36	0.9245		1664.36	0.91873		1664.36	0.92837		1664.36	0.93323
1663.4	0.89105		1663.4	0.93903		1663.4	0.9333		1663.4	0.94365		1663.4	0.94766
1662.44	0.9041		1662.44	0.95267		1662.44	0.94744		1662.44	0.95746		1662.44	0.9608
1661.47	0.91588		1661.47	0.96565		1661.47	0.96114		1661.47	0.96961		1661.47	0.97236
1660.51	0.92676		1660.51	0.97707		1660.51	0.97314		1660.51	0.97977		1660.51	0.98205
1659.54	0.93803		1659.54	0.98693		1659.54	0.9833		1659.54	0.98808		1659.54	0.98969
1658.58	0.94925		1658.58	0.99415		1658.58	0.99043		1658.58	0.99422		1658.58	0.99522
1657.61	0.96089		1657.61	0.99895		1657.61	0.99496		1657.61	0.99835		1657.61	0.99864
1656.65	0.97101		1656.65	1		1656.65	0.99565		1656.65	1		1656.65	1
1655.69	0.97902		1655.69	0.99791		1655.69	0.99354		1655.69	0.99969		1655.69	0.99934
1654.72	0.98671		1654.72	0.99597		1654.72	0.99271		1654.72	0.99913		1654.72	0.9968
1653.76	0.98924		1653.76	0.99171		1653.76	0.99048		1653.76	0.99729		1653.76	0.99293
1652.79	0.99048		1652.79	0.98912		1652.79	0.99128		1652.79	0.99585		1652.79	0.98832
1651.83	0.99045		1651.83	0.98701		1651.83	0.99327		1651.83	0.99423		1651.83	0.98343
1650.86	0.99272		1650.86	0.9864		1650.86	0.99718		1650.86	0.99286		1650.86	0.97819
1649.9	0.99481		1649.9	0.98372		1649.9	0.9988		1649.9	0.99029		1649.9	0.97232
1648.94	0.99831		1648.94	0.98052		1648.94	1		1648.94	0.9873		1648.94	0.96559
1647.97	1		1647.97	0.97527		1647.97	0.99905		1647.97	0.98329		1647.97	0.9584
1647.01	0.99975		1647.01	0.96938		1647.01	0.99735		1647.01	0.97882		1647.01	0.95145
1646.04	0.99775		1646.04	0.9638		1646.04	0.99553		1646.04	0.9744		1646.04	0.9454
1645.08	0.99548		1645.08	0.95953		1645.08	0.99437		1645.08	0.97046		1645.08	0.94045
1644.11	0.99262		1644.11	0.9553		1644.11	0.99244		1644.11	0.9665		1644.11	0.93628
1643.15	0.99123		1643.15	0.95211		1643.15	0.99114		1643.15	0.96294		1643.15	0.93222
1642.19	0.98989		1642.19	0.94844		1642.19	0.98895		1642.19	0.95901		1642.19	0.92775
1641.22	0.98813		1641.22	0.9439		1641.22	0.9855		1641.22	0.95444		1641.22	0.92258
1640.26	0.9861		1640.26	0.93861		1640.26	0.98089		1640.26	0.94926		1640.26	0.91649
1639.29	0.98313		1639.29	0.93187		1639.29	0.97442		1639.29	0.94319		1639.29	0.90932
1638.33	0.97994		1638.33	0.92438		1638.33	0.96715		1638.33	0.93651		1638.33	0.90085
1637.36	0.97372		1637.36	0.91424		1637.36	0.95725		1637.36	0.92808		1637.36	0.89087
1636.4	0.96535		1636.4	0.90318		1636.4	0.94691		1636.4	0.91815		1636.4	0.87929
1635.44	0.95324		1635.44	0.89045		1635.44	0.93521		1635.44	0.90599		1635.44	0.86627
1634.47	0.93958		1634.47	0.87769		1634.47	0.92384		1634.47	0.89238		1634.47	0.85214
1633.51	0.92438		1633.51	0.86376		1633.51	0.91134		1633.51	0.87734		1633.51	0.83725
1632.54	0.91058		1632.54	0.85004		1632.54	0.89932		1632.54	0.86204		1632.54	0.82174
1631.58	0.89677		1631.58	0.83486		1631.58	0.88584		1631.58	0.84606		1631.58	0.80558
1630.61	0.88211		1630.61	0.81789		1630.61	0.8704		1630.61	0.82919		1630.61	0.78866
1629.65	0.86675		1629.65	0.79999		1629.65	0.85371		1629.65	0.81167		1629.65	0.77084
1628.69	0.85031		1628.69	0.78127		1628.69	0.83573		1628.69	0.79337		1628.69	0.75205
1627.72	0.83335		1627.72	0.76209		1627.72	0.81697		1627.72	0.77447		1627.72	0.73216
1626.76	0.81555		1626.76	0.74178		1626.76	0.797		1626.76	0.75474		1626.76	0.71101
1625.79	0.79695		1625.79	0.72009		1625.79	0.77594		1625.79	0.73412		1625.79	0.68852
1624.83	0.77756		1624.83	0.69716		1624.83	0.75412		1624.83	0.71266		1624.83	0.6648
1623.86	0.75717		1623.86	0.67296		1623.86	0.73153		1623.86	0.69028		1623.86	0.64023
1622.9	0.73674		1622.9	0.64829		1622.9	0.70886		1622.9	0.66735		1622.9	0.61541
1621.94	0.71739		1621.94	0.624		1621.94	0.68669		1621.94	0.6443		1621.94	0.59088
1620.97	0.69914		1620.97	0.60012		1620.97	0.66476		1620.97	0.62131		1620.97	0.56699
1620.01	0.68125		1620.01	0.57664		1620.01	0.64285		1620.01	0.59857		1620.01	0.54377
1619.04	0.6617		1619.04	0.55297		1619.04	0.6201		1619.04	0.57585		1619.04	0.52111
1618.08	0.63953		1618.08	0.52944		1618.08	0.59687		1618.08	0.5534		1618.08	0.49915
1617.11	0.61569		1617.11	0.50726		1617.11	0.57455		1617.11	0.53181		1617.11	0.47831
1616.15	0.59107		1616.15	0.48636		1616.15	0.55323		1616.15	0.51131		1616.15	0.45915
1615.19	0.56849		1615.19	0.46761		1615.19	0.53418		1615.19	0.49248		1615.19	0.44177
1614.22	0.54773		1614.22	0.4495		1614.22	0.51594		1614.22	0.47468		1614.22	0.4258
1613.26	0.53011		1613.26	0.43287		1613.26	0.49954		1613.26	0.45811		1613.26	0.4105
1612.29	0.51347		1612.29	0.41634		1612.29	0.48327		1612.29	0.44191		1612.29	0.39543
1611.33	0.49698		1611.33	0.3999		1611.33	0.46685		1611.33	0.42597		1611.33	0.3806
1610.36	0.48086		1610.36	0.38424		1610.36	0.45082		1610.36	0.41072		1610.36	0.36638
1609.4	0.46535		1609.4	0.36967		1609.4	0.43533		1609.4	0.39643		1609.4	0.35332
1608.44	0.4511		1608.44	0.35655		1608.44	0.42065		1608.44	0.3834		1608.44	0.34177
1607.47	0.43849		1607.47	0.34509		1607.47	0.40692		1607.47	0.37162		1607.47	0.33185
1606.51	0.42749		1606.51	0.33535		1606.51	0.39421		1606.51	0.36102		1606.51	0.32342
1605.54	0.4175		1605.54	0.32727		1605.54	0.38266		1605.54	0.35149		1605.54	0.31624
1604.58	0.40744		1604.58	0.32046		1604.58	0.37218		1604.58	0.34295		1604.58	0.31006
1603.61	0.39664		1603.61	0.31463		1603.61	0.36275		1603.61	0.33539		1603.61	0.30472
1602.65	0.38524		1602.65	0.30961		1602.65	0.3544		1602.65	0.3289		1602.65	0.30013
1601.69	0.37409		1601.69	0.30533		1601.69	0.3471		1601.69	0.3235		1601.69	0.29618
1600.72	0.36414		1600.72	0.30163		1600.72	0.34071		1600.72	0.31918		1600.72	0.29277
1599.76	0.35589		1599.76	0.2984		1599.76	0.33518		1599.76	0.31586		1599.76	0.28984
1598.79	0.34898		1598.79	0.29542		1598.79	0.33029		1598.79	0.31335		1598.79	0.28744
1597.83	0.34263		1597.83	0.29272		1597.83	0.32587		1597.83	0.31138		1597.83	0.28567
1596.86	0.33614		1596.86	0.29048		1596.86	0.32165		1596.86	0.30969		1596.86	0.2846
1595.9	0.32932		1595.9	0.28895		1595.9	0.31755		1595.9	0.30807		1595.9	0.28416
1594.94	0.32247		1594.94	0.28823		1594.94	0.31356		1594.94	0.30655		1594.94	0.28422
1593.97	0.31604		1593.97	0.2881		1593.97	0.30981		1593.97	0.30524		1593.97	0.28465
1593.01	0.31036		1593.01	0.28827		1593.01	0.3065		1593.01	0.30434		1593.01	0.28541
1592.04	0.3055		1592.04	0.2886		1592.04	0.30386		1592.04	0.30395		1592.04	0.28646
1591.08	0.30132		1591.08	0.28916		1591.08	0.30187		1591.08	0.30402		1591.08	0.28781
1590.11	0.29778		1590.11	0.29019		1590.11	0.30037		1590.11	0.30437		1590.11	0.28944
1589.15	0.29498		1589.15	0.29195		1589.15	0.29931		1589.15	0.30493		1589.15	0.29134
1588.19	0.29288		1588.19	0.29439		1588.19	0.2986		1588.19	0.3057		1588.19	0.29354
1587.22	0.29123		1587.22	0.29728		1587.22	0.29826		1587.22	0.30682		1587.22	0.29605
1586.26	0.28962		1586.26	0.3004		1586.26	0.29837		1586.26	0.30846		1586.26	0.29885
1585.29	0.28778		1585.29	0.30374		1585.29	0.29892		1585.29	0.31073		1585.29	0.3019
1584.33	0.28585		1584.33	0.3074		1584.33	0.29986		1584.33	0.31354		1584.33	0.30511
1583.36	0.28435		1583.36	0.31155		1583.36	0.30114		1583.36	0.31671		1583.36	0.30844
1582.4	0.2839		1582.4	0.31625		1582.4	0.30269		1582.4	0.32001		1582.4	0.31193
1581.44	0.28487		1581.44	0.32139		1581.44	0.30455		1581.44	0.32335		1581.44	0.31569
1580.47	0.28667		1580.47	0.32635		1580.47	0.30623		1580.47	0.32656		1580.47	0.31979
1579.51	0.28916		1579.51	0.33143		1579.51	0.30826		1579.51	0.33001		1579.51	0.32424
1578.54	0.29011		1578.54	0.33546		1578.54	0.30937		1578.54	0.33339		1578.54	0.32896
1577.58	0.28956		1577.58	0.3394		1577.58	0.31056		1577.58	0.3372		1577.58	0.33388
1576.61	0.28839		1576.61	0.34458		1576.61	0.31317		1576.61	0.34191		1576.61	0.33904
1575.65	0.28649		1575.65	0.35061		1575.65	0.3165		1575.65	0.34713		1575.65	0.3446
1574.69	0.28595		1574.69	0.35823		1574.69	0.32135		1574.69	0.35302		1574.69	0.35061
1573.72	0.28629		1573.72	0.36588		1573.72	0.32599		1573.72	0.35884		1573.72	0.35705
1572.76	0.28855		1572.76	0.37397		1572.76	0.3311		1572.76	0.36486		1572.76	0.36372
1571.79	0.29095		1571.79	0.38121		1571.79	0.33544		1571.79	0.37065		1571.79	0.37051
1570.83	0.29327		1570.83	0.3881		1570.83	0.33979		1570.83	0.37645		1570.83	0.3774
1569.86	0.29493		1569.86	0.39474		1569.86	0.3443		1569.86	0.38235		1569.86	0.38451
1568.9	0.2967		1568.9	0.40187		1568.9	0.34972		1568.9	0.38871		1568.9	0.39197
1567.94	0.29872		1567.94	0.40929		1567.94	0.35553		1567.94	0.39559		1567.94	0.39988
1566.97	0.30202		1566.97	0.41737		1566.97	0.36195		1566.97	0.4032		1566.97	0.40823
1566.01	0.30642		1566.01	0.42547		1566.01	0.36813		1566.01	0.41117		1566.01	0.41696
1565.04	0.3128		1565.04	0.43385		1565.04	0.37433		1565.04	0.41932		1565.04	0.4259
1564.08	0.3206		1564.08	0.44169		1564.08	0.37961		1564.08	0.427		1564.08	0.43477
1563.11	0.33045		1563.11	0.44952		1563.11	0.38464		1563.11	0.43449		1563.11	0.4433
1562.15	0.33912		1562.15	0.45557		1562.15	0.38736		1562.15	0.44121		1562.15	0.45144
1561.19	0.3455		1561.19	0.46103		1561.19	0.38912		1561.19	0.44809		1561.19	0.45944
1560.22	0.35036		1560.22	0.46913		1560.22	0.39356		1560.22	0.45663		1560.22	0.4678
1559.26	0.34981		1559.26	0.47786		1559.26	0.39844		1559.26	0.46567		1559.26	0.4771
1558.29	0.34806		1558.29	0.4898		1558.29	0.40685		1558.29	0.47595		1558.29	0.48746
1557.33	0.34574		1557.33	0.50238		1557.33	0.41607		1557.33	0.48618		1557.33	0.49858
1556.36	0.34666		1556.36	0.5161		1556.36	0.42685		1556.36	0.49671		1556.36	0.50992
1555.4	0.34958		1555.4	0.52873		1555.4	0.4367		1555.4	0.5067		1555.4	0.52109
1554.44	0.35244		1554.44	0.53882		1554.44	0.44402		1554.44	0.51548		1554.44	0.53187
1553.47	0.35686		1553.47	0.54856		1553.47	0.45127		1553.47	0.52395		1553.47	0.54204
1552.51	0.36094		1552.51	0.55665		1552.51	0.45696		1552.51	0.53141		1552.51	0.55142
1551.54	0.36642		1551.54	0.56438		1551.54	0.46258		1551.54	0.53837		1551.54	0.55977
1550.58	0.37316		1550.58	0.57132		1550.58	0.46765		1550.58	0.54455		1550.58	0.56699
1549.61	0.381		1549.61	0.57732		1549.61	0.47196		1549.61	0.5499		1549.61	0.57314
1548.65	0.38937		1548.65	0.58244		1548.65	0.47565		1548.65	0.55448		1548.65	0.57839
1547.69	0.39651		1547.69	0.58622		1547.69	0.47829		1547.69	0.55824		1547.69	0.58279
1546.72	0.40151		1546.72	0.58896		1546.72	0.48024		1546.72	0.56142		1546.72	0.58628
1545.76	0.40292		1545.76	0.5899		1545.76	0.48064		1545.76	0.5636		1545.76	0.58865
1544.79	0.40167		1544.79	0.58941		1544.79	0.47985		1544.79	0.56472		1544.79	0.58977
1543.83	0.40038		1543.83	0.58872		1543.83	0.47926		1543.83	0.56514		1543.83	0.58964
1542.86	0.3978		1542.86	0.58603		1542.86	0.47677		1542.86	0.56407		1542.86	0.58856
1541.9	0.39519		1541.9	0.58271		1541.9	0.474		1541.9	0.56236		1541.9	0.587
1540.94	0.3928		1540.94	0.58002		1540.94	0.47239		1540.94	0.56086		1540.94	0.58546
1539.97	0.38914		1539.97	0.57719		1539.97	0.47093		1539.97	0.5593		1539.97	0.58424
1539.01	0.38539		1539.01	0.57452		1539.01	0.46967		1539.01	0.55769		1539.01	0.58317
1538.04	0.38491		1538.04	0.57326		1538.04	0.46977		1538.04	0.55637		1538.04	0.58165
1537.08	0.38704		1537.08	0.57178		1537.08	0.46938		1537.08	0.5546		1537.08	0.57914
1536.11	0.38922		1536.11	0.56832		1536.11	0.46664		1536.11	0.5516		1536.11	0.57537
1535.15	0.39122		1535.15	0.56427		1535.15	0.46349		1535.15	0.54812		1535.15	0.57047
1534.19	0.39023		1534.19	0.55891		1534.19	0.45927		1534.19	0.54386		1534.19	0.56486
1533.22	0.38619		1533.22	0.55294		1533.22	0.45479		1533.22	0.53909		1533.22	0.55895
1532.26	0.38033		1532.26	0.54707		1532.26	0.45072		1532.26	0.53413		1532.26	0.5529
1531.29	0.37395		1531.29	0.54136		1531.29	0.44696		1531.29	0.52899		1531.29	0.54669
1530.33	0.36764		1530.33	0.53517		1530.33	0.44286		1530.33	0.52344		1530.33	0.54027
1529.36	0.36245		1529.36	0.52848		1529.36	0.43858		1529.36	0.51755		1529.36	0.53368
1528.4	0.35863		1528.4	0.52077		1528.4	0.43357		1528.4	0.51115		1528.4	0.52706
1527.44	0.35751		1527.44	0.51263		1527.44	0.4283		1527.44	0.50456		1527.44	0.5205
1526.47	0.35865		1526.47	0.50379		1526.47	0.42201		1526.47	0.49761		1526.47	0.51403
1525.51	0.36211		1525.51	0.49552		1525.51	0.41574		1525.51	0.49094		1525.51	0.50764
1524.54	0.36485		1524.54	0.48733		1524.54	0.40878		1524.54	0.48444		1524.54	0.50136
1523.58	0.36512		1523.58	0.47994		1523.58	0.4021		1523.58	0.47869		1523.58	0.49533
1522.61	0.36248		1522.61	0.47414		1522.61	0.39698		1522.61	0.47421		1522.61	0.48977
1521.65	0.35652		1521.65	0.46895		1521.65	0.39261		1521.65	0.47059		1521.65	0.48496
1520.69	0.35021		1520.69	0.4649		1520.69	0.38987		1520.69	0.46786		1520.69	0.48087
1519.72	0.34462		1519.72	0.46082		1519.72	0.38757		1519.72	0.46514		1519.72	0.4772
1518.76	0.34102		1518.76	0.45665		1518.76	0.38585		1518.76	0.46195		1518.76	0.47326
1517.79	0.33827		1517.79	0.45108		1517.79	0.38328		1517.79	0.45727		1517.79	0.46829
1516.83	0.33549		1516.83	0.443		1516.83	0.37865		1516.83	0.45025		1516.83	0.46165
1515.86	0.33433		1515.86	0.4332		1515.86	0.37258		1515.86	0.44111		1515.86	0.45281
1514.9	0.33476		1514.9	0.42148		1514.9	0.36441		1514.9	0.42983		1514.9	0.44168
1513.94	0.33569		1513.94	0.40811		1513.94	0.35409		1513.94	0.4168		1513.94	0.42851
1512.97	0.33521		1512.97	0.39404		1512.97	0.34258		1512.97	0.40274		1512.97	0.41375
1512.01	0.33063		1512.01	0.37962		1512.01	0.33036		1512.01	0.38821		1512.01	0.39806
1511.04	0.32074		1511.04	0.36476		1511.04	0.31756		1511.04	0.37356		1511.04	0.38192
1510.08	0.30671		1510.08	0.34936		1510.08	0.30429		1510.08	0.35912		1510.08	0.36563
1509.11	0.29252		1509.11	0.33469		1509.11	0.2922		1509.11	0.34569		1509.11	0.34931
1508.15	0.27799		1508.15	0.31892		1508.15	0.27925		1508.15	0.33234		1508.15	0.33333
1507.19	0.26615		1507.19	0.30431		1507.19	0.26798		1507.19	0.31979		1507.19	0.31828
1506.22	0.25759		1506.22	0.29167		1506.22	0.25899		1506.22	0.30808		1506.22	0.30495
1505.26	0.25321		1505.26	0.28175		1505.26	0.25267		1505.26	0.29746		1505.26	0.29371
1504.29	0.25338		1504.29	0.27426		1504.29	0.24828		1504.29	0.28798		1504.29	0.28429
1503.33	0.25559		1503.33	0.26658		1503.33	0.24269		1503.33	0.27875		1503.33	0.27598
1502.36	0.26094		1502.36	0.26026		1502.36	0.23793		1502.36	0.27062		1502.36	0.268
1501.4	0.26512		1501.4	0.25317		1501.4	0.23191		1501.4	0.26278		1501.4	0.26005
1500.44	0.26631		1500.44	0.24573		1500.44	0.22542		1500.44	0.25546		1500.44	0.25211
1499.47	0.26275		1499.47	0.23791		1499.47	0.21856		1499.47	0.24858		1499.47	0.24437
1498.51	0.25504		1498.51	0.23074		1498.51	0.21245		1498.51	0.24228		1498.51	0.23699
1497.54	0.24346		1497.54	0.22361		1497.54	0.20634		1497.54	0.23588		1497.54	0.22996
1496.58	0.2311		1496.58	0.21736		1496.58	0.20114		1496.58	0.22948		1496.58	0.2232
1495.61	0.22041		1495.61	0.21154		1495.61	0.19648		1495.61	0.22295		1495.61	0.2166
1494.65	0.21444		1494.65	0.20639		1494.65	0.19276		1494.65	0.21677		1494.65	0.21016
1493.69	0.21386		1493.69	0.20112		1493.69	0.18914		1493.69	0.21108		1493.69	0.20386
1492.72	0.21796		1492.72	0.19539		1492.72	0.1852		1492.72	0.20597		1492.72	0.19781
1491.76	0.2247		1491.76	0.1895		1491.76	0.18105		1491.76	0.20149		1491.76	0.1921
1490.79	0.23092		1490.79	0.18382		1490.79	0.17698		1490.79	0.19752		1490.79	0.1869
1489.83	0.23439		1489.83	0.1793		1489.83	0.17387		1489.83	0.19418		1489.83	0.18243
1488.86	0.23383		1488.86	0.1761		1488.86	0.17181		1488.86	0.19149		1488.86	0.17891
1487.9	0.23068		1487.9	0.17462		1487.9	0.17122		1487.9	0.18973		1487.9	0.17649
1486.94	0.22658		1486.94	0.17415		1486.94	0.17131		1486.94	0.18872		1486.94	0.17519
1485.97	0.22435		1485.97	0.17512		1485.97	0.17257		1485.97	0.18874		1485.97	0.17492
1485.01	0.22405		1485.01	0.17646		1485.01	0.1739		1485.01	0.18934		1485.01	0.1755
1484.04	0.22636		1484.04	0.17849		1484.04	0.17588		1484.04	0.1907		1484.04	0.17671
1483.08	0.23031		1483.08	0.18055		1483.08	0.17808		1483.08	0.19262		1483.08	0.17833
1482.11	0.23534		1482.11	0.18255		1482.11	0.18069		1482.11	0.19514		1482.11	0.18022
1481.15	0.24097		1481.15	0.18463		1481.15	0.18394		1481.15	0.19835		1481.15	0.18235
1480.19	0.24675		1480.19	0.18691		1480.19	0.18776		1480.19	0.20225		1480.19	0.18479
1479.22	0.25301		1479.22	0.18973		1479.22	0.19223		1479.22	0.2069		1479.22	0.18769
1478.26	0.26007		1478.26	0.19287		1478.26	0.19672		1478.26	0.21202		1478.26	0.1912
1477.29	0.2688		1477.29	0.19642		1477.29	0.20121		1477.29	0.21748		1477.29	0.1953
1476.33	0.27985		1476.33	0.20096		1476.33	0.20636		1476.33	0.2234		1476.33	0.19988
1475.36	0.29099		1475.36	0.20551		1475.36	0.21113		1475.36	0.22928		1475.36	0.20486
1474.4	0.30153		1474.4	0.21088		1474.4	0.21645		1474.4	0.23548		1474.4	0.21015
1473.44	0.31117		1473.44	0.21739		1473.44	0.22278		1473.44	0.24215		1473.44	0.21571
1472.47	0.31971		1472.47	0.2243		1472.47	0.22948		1472.47	0.24896		1472.47	0.22148
1471.51	0.32755		1471.51	0.23089		1471.51	0.23601		1471.51	0.25551		1471.51	0.22733
1470.54	0.33547		1470.54	0.23752		1470.54	0.24299		1470.54	0.26191		1470.54	0.23305
1469.58	0.34151		1469.58	0.24319		1469.58	0.24931		1469.58	0.26773		1469.58	0.23837
1468.61	0.34398		1468.61	0.2474		1468.61	0.25421		1468.61	0.27278		1468.61	0.24313
1467.65	0.34386		1467.65	0.25105		1467.65	0.25857		1467.65	0.27751		1467.65	0.24719
1466.69	0.34242		1466.69	0.25414		1466.69	0.26219		1466.69	0.28186		1466.69	0.25069
1465.72	0.34265		1465.72	0.25745		1465.72	0.26594		1465.72	0.28616		1465.72	0.25393
1464.76	0.34595		1464.76	0.26082		1464.76	0.26963		1464.76	0.29018		1464.76	0.25728
1463.79	0.35291		1463.79	0.26451		1463.79	0.27354		1463.79	0.29398		1463.79	0.26093
1462.83	0.36199		1462.83	0.26795		1462.83	0.27695		1462.83	0.29725		1462.83	0.26479
1461.86	0.37153		1461.86	0.27106		1461.86	0.27972		1461.86	0.30002		1461.86	0.2685
1460.9	0.379		1460.9	0.27319		1460.9	0.28102		1460.9	0.30218		1460.9	0.27171
1459.93	0.38396		1459.93	0.27533		1459.93	0.28202		1459.93	0.30439		1459.93	0.27421
1458.97	0.38408		1458.97	0.27628		1458.97	0.28146		1458.97	0.30619		1458.97	0.27615
1458.01	0.38212		1458.01	0.27816		1458.01	0.28203		1458.01	0.30844		1458.01	0.27788
1457.04	0.37832		1457.04	0.2796		1457.04	0.2824		1457.04	0.31026		1457.04	0.27973
1456.08	0.37653		1456.08	0.28183		1456.08	0.28412		1456.08	0.31197		1456.08	0.28183
1455.11	0.37641		1455.11	0.28322		1455.11	0.28516		1455.11	0.3127		1455.11	0.28393
1454.15	0.37932		1454.15	0.2851		1454.15	0.28675		1454.15	0.31305		1454.15	0.28554
1453.18	0.38232		1453.18	0.28615		1453.18	0.28716		1453.18	0.3125		1453.18	0.28625
1452.22	0.38322		1452.22	0.28579		1452.22	0.2858		1452.22	0.31096		1452.22	0.28594
1451.26	0.38223		1451.26	0.28513		1451.26	0.28426		1451.26	0.30918		1451.26	0.28475
1450.29	0.37842		1450.29	0.28372		1450.29	0.2824		1450.29	0.30728		1450.29	0.28311
1449.33	0.37222		1449.33	0.28208		1449.33	0.28097		1449.33	0.30571		1449.33	0.28148
1448.36	0.36382		1448.36	0.28031		1448.36	0.27995		1448.36	0.30449		1448.36	0.28013
1447.4	0.35419		1447.4	0.27885		1447.4	0.27953		1447.4	0.30364		1447.4	0.27918
1446.43	0.34447		1446.43	0.27771		1446.43	0.27935		1446.43	0.30292		1446.43	0.27859
1445.47	0.33659		1445.47	0.27703		1445.47	0.27944		1445.47	0.30237		1445.47	0.27821
1444.51	0.33173		1444.51	0.27632		1444.51	0.27923		1444.51	0.30184		1444.51	0.27787
1443.54	0.331		1443.54	0.27568		1443.54	0.27906		1443.54	0.30145		1443.54	0.27739
1442.58	0.33383		1442.58	0.27486		1442.58	0.27872		1442.58	0.30102		1442.58	0.2766
1441.61	0.33907		1441.61	0.27393		1441.61	0.27835		1441.61	0.30047		1441.61	0.27533
1440.65	0.34509		1440.65	0.27266		1440.65	0.2776		1440.65	0.29961		1440.65	0.27351
1439.68	0.35119		1439.68	0.27099		1439.68	0.27633		1439.68	0.29849		1439.68	0.27116
1438.72	0.35854		1438.72	0.26973		1438.72	0.27552		1438.72	0.29763		1438.72	0.26857
1437.76	0.36649		1437.76	0.26797		1437.76	0.27433		1437.76	0.29683		1437.76	0.26626
1436.79	0.37567		1436.79	0.26677		1436.79	0.27424		1436.79	0.29664		1436.79	0.26475
1435.83	0.38407		1435.83	0.26599		1435.83	0.27521		1435.83	0.29697		1435.83	0.26426
1434.86	0.38952		1434.86	0.26584		1434.86	0.2773		1434.86	0.29773		1434.86	0.26467
1433.9	0.3902		1433.9	0.26598		1433.9	0.27975		1433.9	0.29858		1433.9	0.26546
1432.93	0.38582		1432.93	0.26586		1432.93	0.2816		1432.93	0.29913		1432.93	0.26619
1431.97	0.37915		1431.97	0.26618		1431.97	0.28359		1431.97	0.29971		1431.97	0.26661
1431.01	0.37248		1431.01	0.26665		1431.01	0.28551		1431.01	0.30034		1431.01	0.2668
1430.04	0.36829		1430.04	0.26741		1430.04	0.28772		1430.04	0.3013		1430.04	0.26705
1429.08	0.36781		1429.08	0.2685		1429.08	0.29034		1429.08	0.30276		1429.08	0.26766
1428.11	0.37085		1428.11	0.26976		1428.11	0.29304		1428.11	0.3047		1428.11	0.26878
1427.15	0.37691		1427.15	0.27133		1427.15	0.29574		1427.15	0.30712		1427.15	0.27038
1426.18	0.38535		1426.18	0.27316		1426.18	0.29814		1426.18	0.30982		1426.18	0.27237
1425.22	0.39593		1425.22	0.27534		1425.22	0.30031		1425.22	0.31268		1425.22	0.27461
1424.26	0.40777		1424.26	0.27762		1424.26	0.30221		1424.26	0.31546		1424.26	0.27702
1423.29	0.41905		1423.29	0.27973		1423.29	0.30389		1423.29	0.31803		1423.29	0.27957
1422.33	0.42755		1422.33	0.28187		1422.33	0.30592		1422.33	0.32063		1422.33	0.28222
1421.36	0.43004		1421.36	0.2834		1421.36	0.30766		1421.36	0.32313		1421.36	0.28497
1420.4	0.4264		1420.4	0.28501		1420.4	0.30978		1420.4	0.32595		1420.4	0.28775
1419.43	0.41885		1419.43	0.28742		1419.43	0.31274		1419.43	0.32929		1419.43	0.29057
1418.47	0.41043		1418.47	0.29024		1418.47	0.31593		1418.47	0.33282		1418.47	0.29336
1417.51	0.40444		1417.51	0.29311		1417.51	0.31895		1417.51	0.3362		1417.51	0.29609
1416.54	0.4035		1416.54	0.29638		1416.54	0.32237		1416.54	0.33954		1416.54	0.29866
1415.58	0.40684		1415.58	0.29925		1415.58	0.3254		1415.58	0.34251		1415.58	0.301
1414.61	0.41251		1414.61	0.30125		1414.61	0.32749		1414.61	0.34488		1414.61	0.30315
1413.65	0.41933		1413.65	0.30316		1413.65	0.32944		1413.65	0.34696		1413.65	0.30508
1412.68	0.42489		1412.68	0.30466		1412.68	0.33087		1412.68	0.34861		1412.68	0.30678
1411.72	0.42784		1411.72	0.3058		1411.72	0.33195		1411.72	0.34995		1411.72	0.30812
1410.76	0.42771		1410.76	0.30657		1410.76	0.33283		1410.76	0.35106		1410.76	0.30905
1409.79	0.42485		1409.79	0.30696		1409.79	0.33348		1409.79	0.35196		1409.79	0.30963
1408.83	0.42035		1408.83	0.30705		1408.83	0.33392		1408.83	0.35271		1408.83	0.31003
1407.86	0.41524		1407.86	0.30693		1407.86	0.33403		1407.86	0.35328		1407.86	0.31042
1406.9	0.41048		1406.9	0.30673		1406.9	0.33388		1406.9	0.35369		1406.9	0.31084
1405.93	0.40681		1405.93	0.30661		1405.93	0.33372		1405.93	0.35391		1405.93	0.31122
1404.97	0.40416		1404.97	0.30625		1404.97	0.33342		1404.97	0.35372		1404.97	0.31137
1404.01	0.40222		1404.01	0.30561		1404.01	0.33302		1404.01	0.35298		1404.01	0.31103
1403.04	0.40021		1403.04	0.30454		1403.04	0.33227		1403.04	0.35157		1403.04	0.31001
1402.08	0.39729		1402.08	0.30299		1402.08	0.33084		1402.08	0.34953		1402.08	0.30829
1401.11	0.39349		1401.11	0.30114		1401.11	0.32877		1401.11	0.34709		1401.11	0.306
1400.15	0.38896		1400.15	0.29887		1400.15	0.32584		1400.15	0.34428		1400.15	0.3034
